# Supplementary material for: Classification of Thermally Degraded Concrete by Acoustic Resonance Method and Image Analysis via Machine Learning
Source: Materials (Basel). 2023 Jan 22;16(3):1010. doi: 10.3390/ma16031010 (PMC9918185; doi:10.3390/ma16031010)
Supplement: Supplementary file 1 [file materials-16-01010-s001.zip]

Archive with 1 entries (1 files):
- materials-2120677-supplementary.xlsx
