# Supplementary material for: Classification of Thermally Degraded Concrete by Acoustic Resonance Method and Image Analysis via Machine Learning
Source: Materials (Basel). 2023 Jan 22;16(3):1010. doi: 10.3390/ma16031010 (PMC9918185; doi:10.3390/ma16031010)
Supplement: Supplementary file 1 [file materials-16-01010-s001.zip › materials-2120677-supplementary.xlsx]

## Sheet: Sheet1
Class	SignalAttAlpha	AttSSE	AttR2	ImpulseFactor	NHits	Trsh	SNR	Duration	SwingValue	CrestFactor	TotalHarmonicDistortion	Kurt	Skew	RMS	AsmpUp	MaxAmp	AsmpDown	RiseTime	RiseEnergy	Energy	AvgFreq	Raval	DecadAtt	Freq	FreqAmp	FreqWidth	P1Directive	P2Beta	FreqPeaks	FreqSumAmp	FreqMean	Ratio	AvgColR	AvgColG	AvgColB	AvgCol	ImgKurtosis	ImgSkewness	ImgEntropy	Contrast	Correlation	ImgEnergy	Homogeneity
1000	-2.60581	0.010414	0.514696	10.6903	271	0.00956935	26.634	0.0151606	0.172241	4.18424	-5.38546	6.20745	-0.479008	0.021151	0.585307	0.0837402	0.0901064	0.000312325	0.0787354	0.000324246	17875.3	268.119	1.92953e+09	1001.34	3.88179e-08	23.5143	1	0	1	3.88179e-08	1001.34	0.00854302	186.567	194.953	190.142	190.554	45.8338	5.91122	6.13004	0.0599236	0.924349	0.401348	0.970041
20	-1.78231	0.0108753	0.953978	43.3087	278	0.00818581	25.7467	0.0248477	0.256921	4.09175	-3.08758	4.26126	-0.243125	0.035958	3.25709	0.10979	0.260223	0.000138242	0.135565	0.000197528	11188.1	794.187	2.64973e+08	4959.03	2.82671e-07	26.4976	1	0	1	2.82671e-07	4959.03	0.00417075	162.68	173.276	178.214	171.39	66.3648	7.55258	6.03299	0.0879651	0.878165	0.385133	0.956017
400	-2.13829	0.0787317	0.882888	25.3996	1150	0.00190324	21.496	0.145584	0.322388	6.54138	-32.1898	10.3374	0.0153383	0.0247392	0.705056	0.160559	0.00948927	0.00428039	0.159088	0.000374256	7899.2	37.5104	1.402e+07	3910.01	5.34239e-06	17.313	1	0	1	5.34239e-06	3910.01	0.00143802	217.761	232.177	237.944	229.294	81.098	8.07191	6.38332	0.0710301	0.928305	0.35867	0.964489
20	-2.11011	0.00273441	0.987054	52.5499	444	0.00173966	28.1909	0.042768	0.18407	5.08623	-13.8693	6.45866	-0.0793243	0.0210866	0.865246	0.0768188	0.0390105	0.000163843	0.104297	0.000395593	10381.6	468.858	3.37422e+08	5245.13	2.21978e-07	24.7853	1	0	1	2.21978e-07	5245.13	0.00602629	182.768	196.651	204.233	194.551	8.56353	2.10259	5.88646	0.0506816	0.921566	0.548742	0.974659
1000	-2.68986	0.0135734	0.180178	10.8622	217	0.0125764	26.0432	0.00766988	0.18103	2.99142	-17.1648	3.54952	-0.536266	0.0313192	1.96388	0.0873413	0.521002	0.000312325	0.0805664	0.000202148	28292.5	279.649	1.51412e+09	965.581	7.42017e-08	25.7184	1	0	1	7.42017e-08	965.581	0.0100274	167.503	175.236	174.401	172.38	327.131	15.8977	6.13062	0.0670075	0.913507	0.415821	0.966497
20	-1.13237	0.0464352	0.960624	63.2898	581	0.00106239	21.3257	0.0553071	0.437915	5.90778	65535	9.26014	-0.0818574	0.0409534	0.48172	0.195972	-0.020649	0.000363526	0.23938	0.000236011	10505	539.086	9.74132e+07	4899.43	1.15334e-06	27.3067	1	0	1	1.15334e-06	4899.43	0.00259615	179.74	193.482	202.476	191.899	32.7466	4.96071	6.13396	0.0616389	0.920518	0.446154	0.969181
1200	-1.91198	0.421369	0.454096	35.5769	368	0.0166017	19.7162	0.0470638	0.54425	5.79032	-9.32755	7.98884	-0.290943	0.051877	5.65993	0.243866	0.34582	0.000271364	0.283142	0.000148507	7819.18	898.667	2.3575e+07	1621.22	3.1771e-06	19.7176	-1.64814e-09	5.84911e-06	2	3.66256e-06	1837.69	0.161091	153.071	137.642	107.312	132.675	5299.01	71.8469	6.5686	0.0941918	0.922858	0.30427	0.952905
200	-0.186661	0.75504	0.930615	40.7444	487	0.0157228	10.1233	0.0524501	1.39703	4.86747	-7.31594	7.13758	-0.263104	0.152278	8.75074	0.655823	0.258217	0.000768012	0.710327	5.55536e-05	9285.02	853.923	6.32488e+06	4875.59	1.77632e-05	25.0011	5.42813e-09	-8.70209e-06	2	2.01908e-05	4535.9	0.00242462	174.908	187.144	192.869	184.974	271.725	15.1861	6.37723	0.0702243	0.929574	0.34649	0.964888
1000	-1.12739	0.173558	0.351263	109.211	127	0.00784731	24.3936	0.0129589	0.639771	7.28778	-21.8809	13.8471	-1.22093	0.0573938	2.40593	0.221497	0.500344	0.000337925	0.410156	0.000139708	9800.2	655.46	8.15182e+08	786.769	9.18816e-08	24.2743	-4.77707e-11	1.29466e-07	2	1.05178e-07	994.728	0.00206494	194.346	201.188	192.74	196.092	101.502	9.19469	6.27205	0.0651897	0.926111	0.370598	0.967405
800	-2.6038	0.077208	0.504684	46.7189	465	0.00502353	26.8648	0.0376172	0.251001	5.71096	-6.85496	8.50745	-1.22947	0.0257501	1.65887	0.103943	-0.138888	0.000245764	0.14126	0.000296979	12361.4	422.938	2.76587e+08	1513.93	4.06202e-07	24.4934	1	0	1	4.06202e-07	1513.93	0.00169671	212.049	229.783	245.597	229.143	57.3567	6.95224	6.48102	0.0790842	0.929336	0.32136	0.960458
1000	-3.32085	0.0105403	0.421269	75.4094	344	0.00264112	34.8963	0.0257591	0.138452	7.48451	-4.41595	17.4962	-1.84305	0.0122201	0.896603	0.046991	0.072382	0.000476167	0.0881958	0.000692153	13354.5	98.6858	4.16776e+09	739.086	2.6957e-08	25.6567	1	0	1	2.6957e-08	739.086	0.0147229	167.23	174.904	173.925	172.019	613.919	23.2267	6.05824	0.0650487	0.905299	0.483501	0.967476
200	-2.11033	0.0354427	0.952564	21.4089	944	0.00384609	21.8612	0.102678	0.25282	4.76322	-5.18583	6.14928	-0.334745	0.0282058	1.25064	0.118469	-0.056996	0.000168963	0.128326	0.000280415	9193.79	701.157	1.40055e+07	4410.68	5.34792e-06	17.5677	1	0	1	5.34792e-06	4410.68	0.00446704	180.294	192.414	198.36	190.356	177.017	11.4057	6.29709	0.0949559	0.892786	0.357344	0.952522
20	-1.50605	0.0373049	0.903427	79.1683	312	0.0028956	25.9619	0.0272491	0.34137	5.34992	-15.3172	7.35781	-0.403584	0.034106	1.1902	0.158905	0.045218	0.000122882	0.177069	0.000247328	11449.9	1293.15	9.84131e+08	5400.1	1.14162e-07	33.4955	1	0	1	1.14162e-07	5400.1	0.00225506	161.379	170.214	169.634	167.076	230.74	14.6405	6.13656	0.107856	0.855742	0.364163	0.946073
800	-2.68488	0.0565346	0.619745	35.6358	1161	0.00176682	25.3435	0.107624	0.23811	6.87605	-39.1979	14.0219	-0.803987	0.0184507	0.356156	0.111243	0.00938685	0.00504328	0.124896	0.00053859	10787.6	22.0576	8.6355e+07	1716.59	8.67353e-07	19.0775	-4.49663e-10	1.63924e-06	2	9.84263e-07	1914.82	0.0052965	191.876	200.589	205.201	199.222	240.462	14.4674	6.33813	0.0707387	0.923897	0.372195	0.964631
600	-0.945025	1.68339	0.509076	70.0429	478	0.0130214	15.4219	0.0466234	1.22708	8.33114	-6.53746	16.3324	-1.03358	0.0871115	2.64379	0.501343	0.11633	0.000189443	0.7099	0.000102516	10252.4	2646.41	2.29916e+07	2217.26	3.25772e-06	21.8087	-1.04117e-10	2.70731e-06	3	5.91644e-06	2603.87	0.00672923	202.713	211.626	215.949	210.096	154.406	11.5362	6.50861	0.124647	0.893473	0.310731	0.937683
400	-2.15895	0.171094	0.823501	19.0181	1155	0.00299483	20.7152	0.14114	0.2755	5.21858	-56.3953	7.69126	-0.0209928	0.027471	0.792202	0.132141	0.0131053	0.000184323	0.139661	0.000312363	8183.36	716.9	1.08738e+07	4577.57	6.88816e-06	17.546	2.32736e-09	-3.76547e-06	2	7.67267e-06	4309.41	0.00596901	202.689	211.513	209.901	208.034	99.6276	8.38603	6.46292	0.0976358	0.91361	0.33124	0.951184
1200	-2.9003	0.0146645	0.410139	65.3449	211	0.0035087	33.885	0.0179561	0.166272	5.61363	-22.1608	9.93041	-0.00199785	0.0162133	0.568498	0.0752563	0.0837611	0.000322565	0.0874756	0.000507205	11750.9	233.306	7.59429e+09	917.898	1.47941e-08	31.7835	-7.46799e-12	2.16489e-08	2	2.1576e-08	1255.13	0.437333	119.462	109.614	90.2976	106.458	7347.98	85.4351	6.41816	0.0939765	0.914762	0.3499	0.953019
600	-0.30044	0.519475	0.70902	109.582	488	0.00271631	20.5542	0.0531874	0.758594	8.77012	-0.421721	25.8484	-0.904126	0.0456094	0.722688	0.358594	0.049648	0.000414726	0.396399	0.000256024	9175.11	864.652	2.65752e+08	2562.96	4.22764e-07	38.2468	1	0	1	4.22764e-07	2562.96	0.010241	179.193	185.895	182.241	182.443	15.8343	3.49489	6.02678	0.0735717	0.898566	0.420422	0.963214
600	1.30274	0.384763	0.830217	118.748	376	0.00279023	19.3366	0.0444884	0.799805	6.97014	-0.624596	28.785	-0.00517778	0.0573877	0.538204	0.399805	0.0381012	0.000416433	0.396265	0.000237979	8451.65	960.07	1.0406e+09	1907.32	1.43956e-07	64.5374	-8.66264e-11	3.0918e-07	2	1.63994e-07	2082.11	0.00842185	191.884	200.005	197.459	196.449	32.2805	4.85625	5.96254	0.0574818	0.917284	0.447988	0.971259
1200	-0.50171	0.0627734	0.66986	53.2996	659	0.00313581	27.2226	0.0585942	0.284399	7.54802	-2.77476	11.593	-0.63179	0.0200571	0.07472	0.133008	-0.0439328	0.000993295	0.148096	0.000419288	11246.9	133.906	7.13682e+07	1513.93	1.57424e-06	35.4244	1	0	1	1.57424e-06	1513.93	0.116399	155.934	145.886	120.896	140.905	262.355	13.532	6.55997	0.0861353	0.931637	0.316722	0.956933
1200	-2.02833	0.367436	0.51465	52.4002	818	0.00996744	21.8021	0.0574626	0.566101	8.00049	0.0550084	13.4457	0.29108	0.0374916	4.25658	0.299951	-0.166758	0.00115714	0.286646	0.000232336	14235.3	259.218	5.28896e+07	1800.03	1.41616e-06	20.6585	-6.85458e-10	2.65001e-06	2	1.59031e-06	1998.45	0.172678	150.341	138.013	110.906	133.087	621.569	21.294	6.68109	0.0855542	0.939095	0.291205	0.957223
600	-0.81733	1.90636	0.627566	59.2076	604	0.0126031	13.2249	0.0641085	1.32758	7.84757	-3.90221	16.9952	-1.21999	0.0962827	3.37307	0.571991	-0.231739	0.00065537	0.742126	9.71819e-05	9421.53	872.776	8.29122e+06	2253.02	9.03369e-06	23.1075	-3.6491e-09	1.72552e-05	2	1.01504e-05	2491.71	0.0225484	202.242	216.572	229.395	216.07	220.392	13.2339	6.8869	0.101274	0.947907	0.256472	0.949407
400	-2.76702	0.0049993	0.946395	18.6492	503	0.00578141	28.2711	0.0558498	0.126257	3.76214	-10.6924	3.75528	0.0283892	0.0178118	2.41627	0.0592468	0.0985561	0.000163843	0.0591919	0.00038335	9006.3	361.608	8.0005e+07	4768.3	9.36194e-07	18.0225	1	0	1	9.36194e-07	4768.3	0.00819134	182.986	189.658	185.318	185.987	57.0612	6.49734	5.89797	0.0741223	0.890381	0.413044	0.962939
1200	-2.36968	0.346876	0.61012	37.1294	1144	0.00260009	22.2872	0.1407	0.375348	8.70831	-32.731	17.5709	0.593814	0.0229666	0.693951	0.175348	0.0164559	0.000194563	0.197375	0.000434243	8130.79	901.24	2.93101e+07	2324.55	2.55544e-06	20.8988	-8.38872e-10	4.50544e-06	2	3.12089e-06	2754.35	0.184325	131.957	124.477	105.18	120.538	7602.5	83.3934	6.02617	0.0743127	0.883029	0.487764	0.962844
20	-2.2582	0.0160003	0.89853	58.1886	427	0.00151348	30.1344	0.0432544	0.179456	5.3642	-13.537	9.29307	0.531041	0.0167602	0.655359	0.0895508	0.0393814	0.000174083	0.0880005	0.000541112	9871.82	514.415	1.16868e+09	5137.84	9.61346e-08	26.3982	1	0	1	9.61346e-08	5137.84	0.00300549	199.304	213.867	221.27	211.481	36.3083	5.45136	6.05548	0.103658	0.86848	0.374013	0.948174
200	-1.32823	0.0378527	0.984612	27.9331	913	0.00518478	17.0591	0.100005	0.524988	5.56888	-0.833993	7.05924	-0.0629722	0.0497279	1.16765	0.248059	0.0501057	0.000163843	0.271143	0.000166964	9129.51	1514.01	5.67608e+06	4494.12	1.31958e-05	22.1542	1	0	1	1.31958e-05	4494.12	0.00311784	212.486	226.791	231.091	223.456	10.9332	2.83635	6.27992	0.0701674	0.924429	0.375344	0.964916
200	-2.29448	0.00560922	0.978298	26.6618	894	0.00124485	26.2637	0.0896782	0.170013	4.7503	-7.99551	6.24109	0.0548905	0.0182066	0.315429	0.0864868	-0.0186416	0.0040807	0.0850769	0.00045683	9968.98	21.1941	8.55451e+07	4780.22	1.31335e-06	23.2992	1	0	1	1.31335e-06	4780.22	0.00180739	225.927	243.177	252.824	240.643	30.7246	4.96713	6.26819	0.0476158	0.946233	0.408849	0.976192
200	-1.51502	0.0418104	0.973608	26.6009	819	0.00522914	18.8191	0.0893044	0.394385	4.93574	-0.616097	6.65681	-0.14539	0.0429494	1.71971	0.182397	0.0724902	0.000174083	0.204919	0.000189019	9170.88	1047.76	1.57691e+07	4553.73	7.12471e-06	25.2107	1	0	1	7.12471e-06	4553.73	0.00488686	215.884	232.14	237.86	228.628	25.4874	4.35266	6.05175	0.0577251	0.923601	0.436351	0.971137
600	-0.921774	1.2618	0.545579	76.68	407	0.0137907	15.5261	0.0394348	1.22998	7.931	-3.95482	12.6447	-1.02186	0.0936614	4.74338	0.487152	-0.342986	0.000245764	0.7276	9.26564e-05	10320.8	1982.2	2.55444e+07	1645.06	2.93216e-06	20.1984	-1.4055e-09	5.24429e-06	2	3.58569e-06	1940.55	0.0329963	197.884	210.827	223.446	210.719	87.671	7.87322	6.92712	0.106362	0.947643	0.249312	0.946871
200	-2.88088	0.00323966	0.960871	26.2058	572	0.00269018	30.3508	0.0629309	0.113666	4.86239	-8.07674	4.84906	-0.101164	0.0134186	0.842021	0.0484192	0.0274008	0.000153602	0.0616089	0.000551594	9089.34	315.224	1.67938e+08	4768.3	4.46001e-07	22.5422	1	0	1	4.46001e-07	4768.3	0.00546183	209.105	223.986	230.254	221.115	17.202	3.34204	6.20171	0.0741647	0.916822	0.392185	0.962918
600	-0.681362	1.81318	0.578546	98.5044	356	0.012774	14.8609	0.0442068	1.52518	9.7649	-6.76372	20.0282	-1.15756	0.095854	4.93077	0.589172	0.202646	0.000179203	0.915985	0.00010311	8053.07	3287.74	6.89106e+07	2133.81	1.63038e-06	29.4899	-3.73616e-10	2.42388e-06	3	2.71054e-06	3036.04	0.00343936	210.938	221.803	228.263	220.335	16.3022	3.64181	6.39509	0.060112	0.940429	0.366682	0.969944
20	-2.23277	0.0103659	0.951168	42.8886	477	0.00187886	28.3512	0.0498286	0.185156	5.69508	65535	7.17361	-0.0854161	0.0190594	0.454846	0.0766113	0.0177183	0.000168963	0.106079	0.000456264	9572.82	453.422	3.26819e+08	5185.52	2.2918e-07	24.1898	1	0	1	2.2918e-07	5185.52	0.00223263	211.336	225.148	229.213	221.899	19.4182	3.60961	5.87681	0.0708627	0.888813	0.508652	0.964569
1200	2.22761	0.0396935	0.536649	89.3359	397	0.00326725	30.0861	0.034156	0.270947	8.47878	-3.33038	16.9885	-0.658652	0.0187739	0.143815	0.111768	-0.0366543	0.00123906	0.155151	0.000508177	11623.1	90.2036	5.884e+08	1025.18	2.5459e-07	52.9863	-6.52529e-11	3.29865e-07	3	4.89486e-07	1649.62	0.122832	155.514	144.865	117.759	139.38	252.847	13.2611	6.44593	0.0681455	0.939036	0.356402	0.965927
200	-1.70459	0.0672757	0.898033	43.9143	510	0.0050296	22.7024	0.0570838	0.346509	5.87597	-0.709592	6.70247	-0.0817164	0.0342696	1.68467	0.145142	0.0539124	0.000184323	0.191321	0.000236335	8934.24	787.432	3.71988e+07	4613.33	2.01351e-06	20.0191	1	0	1	2.01351e-06	4613.33	0.00372274	207.939	221.678	224.084	217.9	29.2865	5.02958	6.22808	0.0676132	0.924657	0.393352	0.966194
600	-2.82897	0.0645308	0.56781	20.3883	782	0.0122607	25.9287	0.0514824	0.178516	4.23491	-3.20675	3.48237	-0.0875888	0.0236305	3.89296	0.0784424	0.194622	0.000261124	0.0858765	0.000274377	15189.7	300.403	3.86806e+07	2276.86	1.93638e-06	17.9135	1	0	1	1.93638e-06	2276.86	0.00543639	221.271	233.458	237.938	230.889	23.6262	4.18674	6.26265	0.0554467	0.944912	0.375209	0.972277
20	-1.77194	0.0125911	0.947649	62.2969	309	0.00397422	27.4318	0.0313656	0.26441	5.49639	-16.4975	6.74628	-0.244411	0.0267077	1.72251	0.117615	0.0950204	0.000143362	0.140259	0.000314794	9851.56	820.403	1.17746e+09	5340.49	9.54178e-08	33.6842	2.51478e-11	-3.88836e-08	2	1.13492e-07	4850.69	0.00611265	137.492	146.868	151.251	145.204	111.234	9.00745	6.14277	0.0656813	0.911569	0.426489	0.967159
1000	-3.77967	0.0023119	0.455649	34.9025	212	0.00334108	39.0321	0.0158262	0.070459	4.34627	-20.3978	5.06301	-0.438881	0.00885277	1.25018	0.0319824	-0.163643	0.000445447	0.0350037	0.000768258	13395.5	71.7985	1.11293e+10	667.562	1.0095e-08	29.6881	1	0	1	1.0095e-08	667.562	0.00181927	215.749	226.544	225.778	222.69	61.5864	7.07015	6.85721	0.139723	0.92197	0.250493	0.93017
1200	-2.43702	0.1286	0.599244	65.8891	834	0.00165863	25.8913	0.0862631	0.349927	9.31405	-41.562	24.504	0.537135	0.0193642	0.470707	0.169568	-0.0316595	0.000215043	0.177722	0.000548876	9668.1	788.529	2.83542e+08	1621.22	3.96239e-07	25.4704	-1.82546e-10	6.92186e-07	2	4.72594e-07	1904.34	0.197882	146.48	134.118	106.358	128.985	2797.14	51.6459	6.64836	0.0773503	0.942746	0.296701	0.961325
600	-2.28601	0.0691343	0.617446	51.3517	395	0.00397302	27.4724	0.0408838	0.234711	5.84599	-7.64389	9.08201	-0.650178	0.0232333	1.45804	0.0988892	0.0653647	0.000542728	0.130072	0.000349754	9661.52	182.207	2.70524e+08	2992.11	2.76871e-07	22.4077	-8.19966e-11	5.22214e-07	2	3.17197e-07	3358.86	0.0039854	235.426	246.666	250.055	244.049	69.02	7.58182	6.3508	0.0599767	0.940294	0.380948	0.970012
800	-2.71044	0.0297241	0.474717	52.335	274	0.00479328	30.8282	0.023624	0.197314	5.70336	-5.56648	7.98287	-0.853458	0.020057	1.30719	0.0829224	0.169286	0.000281604	0.109192	0.000377805	11598.4	294.464	1.19408e+09	1335.12	9.40893e-08	25.965	-5.53006e-11	1.67922e-07	2	1.15005e-07	1575.77	0.0019145	223.214	242.992	261.962	242.722	25.5983	4.48416	6.3153	0.0704314	0.924048	0.370286	0.964789
600	-2.25833	0.142703	0.618822	18.9353	594	0.0101223	22.3985	0.0692491	0.374756	7.07106	-25.6141	11.7793	-0.813217	0.0278458	1.17689	0.196899	0.0294797	0.000394246	0.185059	0.000281031	8577.73	499.433	6.42411e+07	3182.84	1.16592e-06	19.1517	-3.31323e-10	2.22047e-06	2	1.3089e-06	3520.09	0.00486662	201.721	209.984	211.556	207.754	107.804	9.91619	6.12215	0.0616992	0.916409	0.471388	0.969151
1000	-3.2102	0.00536166	0.540087	51.4182	228	0.00385783	35.8205	0.0190621	0.122223	5.73047	-22.3236	8.29068	-0.649537	0.0122689	1.47562	0.0519165	-0.151493	0.000450567	0.0663086	0.000595835	11960.9	115.225	3.778e+09	762.928	1.98254e-08	27.402	1	0	1	1.98254e-08	762.928	0.00150507	216.343	228.719	224.991	223.351	195.625	13.0607	6.90758	0.131173	0.938275	0.244157	0.934458
1000	-2.66715	0.0225166	0.289818	13.6694	359	0.0124214	25.8688	0.0119707	0.216125	3.83728	-15.1242	4.22299	-0.155296	0.0300302	1.56176	0.100891	0.348584	0.000343045	0.102783	0.000215853	29989.8	294.104	2.98557e+08	870.215	2.50874e-07	20.7598	1	0	1	2.50874e-07	870.215	0.00998734	191.612	200.53	196.495	196.212	55.263	6.49062	6.34946	0.0573874	0.941689	0.374692	0.971308
1200	-2.66333	0.0597497	0.392493	36.6567	469	0.0101954	28.6282	0.0213456	0.218018	4.79362	-2.12481	6.2818	-0.82023	0.0258675	4.32321	0.0940186	-0.513202	0.000302085	0.109143	0.000275401	21971.7	311.233	3.34651e+08	1394.73	2.23816e-07	23.5693	1	0	1	2.23816e-07	1394.73	0.153686	154.291	143.809	117.737	138.612	328.074	14.2596	6.69452	0.0861446	0.939789	0.290124	0.956929
1000	-2.93147	0.00531663	0.040533	18.0152	103	0.0198627	30.3706	0.00226307	0.128015	2.95749	-4.54643	3.33583	-0.877619	0.0267627	6.24702	0.0488647	4.90519	0.000337925	0.0587158	0.000244149	45513.3	144.602	5.00357e+09	715.245	2.2454e-08	26.9988	1	0	1	2.2454e-08	715.245	0.0214449	167.305	174.991	174.84	172.378	90.536	8.49906	6.12795	0.0677788	0.911319	0.462066	0.966111
400	-2.27454	0.0288147	0.93143	23.8603	845	0.00234443	24.1895	0.125007	0.208472	5.98145	-50.9126	9.48324	-0.285172	0.0195285	0.461448	0.0916626	0.00914233	0.000486407	0.114148	0.000458577	6759.64	188.448	6.06762e+07	3790.8	1.85164e-06	24.7645	1	0	1	1.85164e-06	3790.8	0.0113472	162.892	169.7	166.281	166.291	298.656	14.9783	6.36712	0.0912908	0.906485	0.351534	0.954356
600	-1.81811	0.113688	0.609836	78.5807	273	0.00516598	25.8721	0.0342533	0.387744	7.39522	-8.21454	12.9059	-0.480062	0.0305059	1.57024	0.162146	0.121963	0.000256004	0.219861	0.000297999	7970.03	633.373	5.16383e+08	2050.37	1.45048e-07	31.3463	1	0	1	1.45048e-07	2050.37	0.00378695	204.92	215.067	220.148	213.379	10.4841	2.84122	6.10481	0.0642611	0.914737	0.448804	0.96787
800	-2.79525	0.0398729	0.346958	26.3453	360	0.0144484	28.0228	0.0200553	0.205225	4.26127	-3.70064	4.01939	-0.187893	0.0265495	4.76043	0.0920898	0.658896	0.000931854	0.0978882	0.000257916	17950.3	98.8243	4.52237e+08	1454.33	2.48433e-07	25.1577	-1.34179e-10	4.43573e-07	2	2.98526e-07	1702.37	0.0051394	188.686	200.791	206.712	198.73	155.668	11.2546	6.62458	0.0944887	0.927597	0.288338	0.95276
600	-2.74333	0.0539555	0.764287	24.4241	642	0.00327078	25.6692	0.107327	0.19657	5.8588	-49.8197	7.62974	-0.222566	0.017759	1.01122	0.0925232	0.0238691	0.000716811	0.100171	0.000451609	5981.72	129.076	3.66489e+07	2300.7	2.04373e-06	17.692	1	0	1	2.04373e-06	2300.7	0.00539332	219.085	230.234	234.469	227.929	26.4106	4.5105	6.39402	0.0713517	0.934978	0.342123	0.964324
1000	-1.96368	0.0212937	0.450415	17.2875	322	0.00911608	26.3291	0.00999439	0.262146	4.26114	-13.7429	5.91704	-0.167906	0.0322283	0.651299	0.124817	0.153906	0.000317445	0.12793	0.000221538	32218.1	393.192	2.68054e+09	751.007	4.19134e-08	26.5488	1	0	1	4.19134e-08	751.007	0.00569695	174.302	182.489	181.273	179.354	126.32	10.3652	6.3354	0.0620502	0.936748	0.410405	0.968975
400	-1.69668	0.0769899	0.937796	18.6015	1062	0.0103719	18.9882	0.0814758	0.324585	3.93026	-1.43098	4.70577	0.259489	0.0438244	5.65329	0.172241	-0.0945702	0.000783372	0.156824	0.000169619	13034.5	219.872	7.83552e+06	4231.87	9.55907e-06	18.1667	1	0	1	9.55907e-06	4231.87	0.00229678	208.476	221.18	226.66	218.772	100.56	8.61228	6.55578	0.0989715	0.917365	0.313974	0.950517
1000	-1.50641	0.181359	0.546308	76.1932	242	0.00815998	21.2506	0.0333368	0.700378	8.25642	-22.8809	17.7695	-1.52193	0.0523607	2.86499	0.268066	0.210534	0.000419846	0.422668	0.000158923	7259.24	638.487	1.61141e+08	762.928	6.97219e-07	29.4421	1	0	1	6.97219e-07	762.928	0.00229292	203.972	212.68	206.503	207.718	60.9906	6.73608	6.3275	0.0727591	0.922506	0.369916	0.96362
400	-2.30976	0.0132383	0.962896	30.5854	733	0.0032522	24.7605	0.0787161	0.222943	5.61112	-10.2947	5.59019	-0.249782	0.0230451	0.700107	0.093634	0.0280812	0.000179203	0.125977	0.000334434	9311.95	522.503	3.49274e+07	4589.49	2.14446e-06	17.9749	1	0	1	2.14446e-06	4589.49	0.00751259	194.332	202.64	199.96	198.977	18.1452	3.56918	6.386	0.0718741	0.929989	0.363482	0.964063
400	-2.42629	0.00990754	0.958042	25.0416	603	0.00408965	25.8531	0.0766629	0.183948	4.85459	-24.8874	5.52596	-0.0567052	0.0205199	1.22269	0.0843323	0.0411983	0.000424966	0.0948792	0.000375023	7865.6	198.445	8.86615e+07	4315.31	1.26718e-06	24.6235	1	0	1	1.26718e-06	4315.31	0.00543739	201.898	210.692	208.554	207.048	38.0585	5.39477	6.33344	0.0672732	0.928932	0.387672	0.966364
20	-1.47291	0.0199112	0.948639	78.6767	363	0.00115971	26.1012	0.0378067	0.312042	5.91252	-16.251	9.35332	-0.248822	0.0285514	0.301767	0.143231	0.0206606	0.000138242	0.167377	0.000335806	9601.48	1036.09	9.70492e+08	5352.42	1.15766e-07	33.023	3.18505e-11	-5.47105e-08	2	1.33195e-07	4948.41	0.0076208	158.357	167.85	169.487	165.231	42.0806	5.33496	6.36084	0.11508	0.877322	0.331584	0.942461
400	-1.68279	0.199394	0.876657	33.7227	969	0.00271574	19.8956	0.110573	0.428906	6.58022	-44.6645	10.3069	0.372474	0.0341359	0.9424	0.204285	-0.0259859	0.000204803	0.219788	0.000268958	8763.42	997.469	1.21488e+07	4255.71	6.16524e-06	18.2826	1	0	1	6.16524e-06	4255.71	0.00780256	194.364	210.119	218.2	207.561	32.956	5.00994	6.32948	0.0697196	0.928493	0.383353	0.96514
1200	-0.329523	0.185091	0.677646	54.9001	621	0.00384482	22.7154	0.0801395	0.443604	8.57046	-47.1013	16.1663	-1.26026	0.0289136	0.218669	0.195801	-0.0335493	0.00166403	0.240649	0.00032695	7748.99	117.667	3.0831e+07	2050.37	3.64407e-06	39.5933	-1.33046e-09	6.37201e-06	2	4.60779e-06	2471.72	0.34175	131.194	119.273	93.3017	114.59	2619.8	50.6717	6.63876	0.067862	0.948855	0.301853	0.966069
600	-2.17329	0.0829483	0.80792	39.4266	530	0.0041444	24.0652	0.0685322	0.296686	6.2539	-5.9737	8.26227	-0.432939	0.0267255	2.14725	0.129547	0.0736647	0.000174083	0.160986	0.000306124	7733.59	744.17	8.7583e+07	3421.25	1.28279e-06	25.0476	1	0	1	1.28279e-06	3421.25	0.00688774	222.189	233.741	238.921	231.617	8.30219	2.4755	6.26362	0.0563683	0.946173	0.36786	0.971816
600	-0.223177	0.839339	0.808985	63.8406	640	0.00241797	16.1358	0.0850547	0.799805	6.66406	-0.712182	26.1193	0.119808	0.0600234	0.326726	0.399805	0.0154261	0.0013293	0.397241	0.000220552	7524.57	300.763	8.52918e+07	2551.04	1.31725e-06	39.0377	1	0	1	1.31725e-06	2551.04	0.00739866	179.411	186.021	182.361	182.598	32.1568	5.07439	6.10308	0.0832664	0.890411	0.401597	0.958367
800	-2.59384	0.101513	0.451193	30.2668	662	0.01449	24.9119	0.0402643	0.266821	5.7273	-4.99348	5.79111	-0.567821	0.029543	4.58949	0.0976196	-0.369566	0.00203267	0.153748	0.000234619	16441.4	48.0253	5.81834e+07	1704.67	1.28731e-06	18.3212	1	0	1	1.28731e-06	1704.67	0.00668271	191.257	201.078	207.25	199.862	124.642	10.5703	6.48525	0.0777178	0.931043	0.323721	0.961141
200	-1.92618	0.128542	0.890555	25.2967	983	0.00304507	20.171	0.109744	0.34082	5.42783	-3.88105	7.69479	-0.214025	0.0331824	0.933857	0.160712	0.0204374	0.00148482	0.176398	0.000255665	8957.23	108.236	1.12702e+07	4506.04	6.64586e-06	20.1036	1	0	1	6.64586e-06	4506.04	0.00270877	227.481	243.595	252.129	241.068	40.123	5.65949	6.29091	0.0541135	0.942169	0.403305	0.972943
200	-1.78167	0.05302	0.951357	38.7272	842	0.00161473	21.6199	0.0903438	0.353168	6.27375	-15.9522	8.46651	-0.221837	0.0309634	0.37476	0.158911	0.00834805	0.000133122	0.192194	0.000300555	9319.96	1193.73	5.07642e+07	4947.11	2.21318e-06	25.6502	1	0	1	2.21318e-06	4947.11	0.00287626	191.003	202.173	205.841	199.672	242.224	14.2049	6.33372	0.0898222	0.906953	0.354097	0.95509
1200	-2.88134	0.0468775	0.591746	35.6086	582	0.00343815	28.2772	0.0577442	0.188586	5.49043	-23.4028	7.84813	-0.149661	0.0178244	0.598044	0.0907227	0.0273117	0.00108034	0.0942078	0.000443668	10078.9	83.9763	2.79056e+08	1358.97	4.02609e-07	25.9169	1	0	1	4.02609e-07	1358.97	0.401998	119.693	110.541	91.0953	107.11	8118.39	89.8891	6.17189	0.0853202	0.890935	0.415997	0.95734
1000	-3.27614	0.0053532	0.514064	40.3707	621	0.00173906	36.8072	0.0184118	0.0866943	4.6651	65535	6.16355	-0.777269	0.0111496	0.490854	0.0346802	0.0611174	0.000486407	0.0498413	0.000655503	33728.4	71.2986	6.27538e+09	739.086	1.79034e-08	25.4253	1	0	1	1.79034e-08	739.086	0.00112652	219.726	231.996	233.36	228.36	12.7512	3.09956	6.83297	0.126639	0.926245	0.25055	0.936691
1200	-1.45563	0.0904378	0.660282	41.7203	766	0.00252255	26.3589	0.0887719	0.228003	7.74299	-18.7697	10.2718	-0.795128	0.0180544	0.103864	0.088208	-0.0163578	0.000261124	0.136963	0.000480854	8628.86	337.801	3.08205e+07	1907.32	2.43021e-06	32.0584	-1.07149e-09	4.47387e-06	2	2.81674e-06	2169.06	0.234886	142.346	129.681	100.652	124.226	610.812	20.7197	6.65615	0.0739698	0.946222	0.299222	0.963015
600	-0.742427	0.735538	0.574654	81.4214	287	0.0142089	18.1091	0.0290104	1.04663	7.69131	-7.14107	15.4339	-0.920033	0.0804313	4.7645	0.428009	0.305879	0.000184323	0.597809	0.000111819	9893.02	2322.06	1.68364e+08	1907.32	4.44871e-07	20.865	-1.05415e-10	6.3975e-07	3	7.63768e-07	2840.83	0.00505828	213.834	224.686	228.619	222.38	155.208	11.3771	6.71815	0.120283	0.91909	0.273347	0.939871
600	-2.44467	0.0494949	0.754	27.2971	457	0.00519192	25.4871	0.0648048	0.20603	4.70306	-7.84034	6.67294	-0.403696	0.0231783	2.26971	0.0970215	0.0899306	0.000215043	0.102209	0.000338738	7051.94	451.172	7.4261e+07	2968.27	1.00861e-06	19.1785	5.02067e-10	-4.81659e-07	2	1.19129e-06	2716	0.00414359	235.223	247.988	252.245	245.152	22.9463	4.06463	6.3607	0.0599596	0.943285	0.38936	0.97002
1200	0.61371	0.103658	0.534989	78.094	339	0.00380287	26.8971	0.0425786	0.350952	8.05379	-2.00844	13.872	-0.0339438	0.0243753	0.184233	0.154639	-0.0406698	0.000235524	0.191235	0.000394842	7961.75	656.574	2.72153e+08	3111.31	6.88035e-07	55.8846	3.6877e-11	5.73299e-07	2	1.31277e-06	2294.41	0.476466	119.807	106.299	77.9648	101.357	2222.31	46.4971	6.46974	0.0658364	0.939713	0.33848	0.967082
1000	-1.14997	0.215528	0.406422	77.2292	228	0.016868	22.3232	0.012452	0.826996	7.07848	-8.02021	14.9936	-1.35222	0.070822	4.92159	0.325684	-1.33285	0.000399366	0.483002	0.000112441	18310.3	815.501	5.0356e+08	619.879	2.23112e-07	35.0685	1	0	1	2.23112e-07	619.879	0.00135538	234.918	253.467	268.1	252.162	91.0317	9.1378	6.72642	0.104492	0.931871	0.259308	0.947762
200	-1.50983	0.109206	0.894631	46.0784	525	0.00505372	20.9523	0.0546568	0.430347	5.54774	-1.01062	6.71323	-0.328692	0.0429115	2.7734	0.192285	-0.0930749	0.000138242	0.224023	0.000189607	9605.39	1390.93	2.70526e+07	4661.01	2.76869e-06	21.0644	1	0	1	2.76869e-06	4661.01	0.00581779	210.307	224.824	228.679	221.27	9.83807	2.71491	6.3148	0.0641771	0.935059	0.380796	0.967912
400	-1.06728	1.15323	0.521525	72.3368	404	0.0126316	17.3061	0.0338591	1.04297	6.94233	-6.04133	12.8014	-0.459276	0.082172	5.10351	0.472504	0.296949	0.000158722	0.551056	0.000105584	11931.8	2976.92	4.68618e+07	3111.31	1.59832e-06	22.5679	-4.3788e-10	2.9607e-06	2	1.87602e-06	3557.75	0.00714302	178.822	188.581	190.105	185.836	112.595	8.18311	6.18899	0.0936542	0.88914	0.35738	0.953173
800	-2.15696	0.0220378	0.519571	84.2516	249	0.00296879	32.4215	0.0225027	0.222675	6.61083	-21.2293	16.1076	-0.721091	0.0175512	1.20975	0.106647	0.154669	0.000348165	0.113019	0.000538289	11065.3	306.311	1.26924e+10	1263.6	8.85176e-09	49.4345	1	0	1	8.85176e-09	1263.6	0.00740442	176.855	187.37	190.658	184.961	127.67	10.3156	6.56566	0.0862116	0.931977	0.33523	0.956898
1200	1.65944	0.152308	0.632114	91.0103	737	0.00204154	24.605	0.0446727	0.512354	8.44525	-32.6194	18.3531	-0.080421	0.0311461	0.0953369	0.263037	-0.0215365	0.00131586	0.260498	0.000296866	16497.8	199.897	1.35688e+08	3337.81	1.10401e-06	56.7709	-1.80065e-11	9.57029e-07	3	2.06921e-06	2781.63	0.288849	139.977	127.286	98.2574	121.84	1526.57	36.4252	6.76645	0.0737291	0.952739	0.27095	0.963136
200	-0.1562	0.944039	0.935689	44.8868	463	0.0225107	9.26879	0.0502024	1.70746	5.38473	-7.38495	6.60059	-0.33782	0.171627	9.32071	0.783295	0.538946	0.000148482	0.899811	4.7184e-05	9222.67	5275.34	2.64448e+06	4863.66	2.83233e-05	22.4393	1	0	1	2.83233e-05	4863.66	0.000891087	188.221	203.553	212.356	201.377	82.1571	8.22175	6.26732	0.0711846	0.914464	0.386344	0.964408
400	-1.78193	0.431302	0.7304	22.9637	1168	0.012185	17.9617	0.0881575	0.45863	5.08504	1.43576	6.22807	-0.438719	0.0474186	5.57771	0.217505	0.11283	0.00295429	0.220984	0.000160023	13249	73.6235	6.18623e+06	4255.71	1.21076e-05	17.3904	1	0	1	1.21076e-05	4255.71	0.00136856	184.418	194.785	195.44	191.547	81.6191	8.14597	6.46689	0.0906673	0.924465	0.342143	0.954669
1000	-2.88218	0.0489016	0.353183	85.9493	967	0.00166866	30.3071	0.0385798	0.253894	8.99349	-31.1969	21.9227	-1.14446	0.0172284	0.219278	0.0989502	0.0152435	0.000373766	0.15321	0.000559585	25064.9	264.739	8.39912e+08	858.294	8.91763e-08	23.5806	1	0	1	8.91763e-08	858.294	0.00640107	206.688	216.712	206.013	209.804	274.394	15.3164	6.37946	0.0965904	0.905957	0.384473	0.951712
20	-1.58612	0.150584	0.849132	50.5371	576	0.0017581	22.3204	0.0626134	0.399902	5.83352	-16.9384	10.8658	-0.407328	0.0342846	0.62433	0.199902	0.0244699	0.000253444	0.19754	0.000290507	9199.3	788.744	1.50202e+08	4899.43	7.47997e-07	26.5147	2.13478e-10	-2.97923e-07	2	9.00506e-07	4427.01	0.00373956	197.703	211.173	216.814	208.563	61.0499	7.21422	6.25296	0.120981	0.870762	0.337974	0.939518
600	-2.12131	0.0578064	0.642873	71.9459	228	0.00441492	27.9579	0.025713	0.305237	6.15594	-5.90536	9.00175	-0.451004	0.0276297	1.08808	0.13515	-0.244712	0.000250884	0.164063	0.000279868	8867.1	538.696	6.53179e+08	2360.31	1.1467e-07	34.7236	1	0	1	1.1467e-07	2360.31	0.00319433	211.505	223.721	230.741	221.989	27.5903	4.74365	6.41517	0.0671733	0.944969	0.306899	0.966413
800	-1.52854	0.0810708	0.496085	106.415	204	0.00579572	28.1884	0.0174543	0.430206	8.72606	-10.4746	19.5894	-1.64331	0.0319128	1.47302	0.151733	0.253538	0.000281604	0.272644	0.000281325	11687.6	538.818	4.03818e+09	1108.63	3.70961e-08	33.7923	1	0	1	3.70961e-08	1108.63	0.0150275	175.158	185.104	193.489	184.584	1267.62	33.0743	6.64932	0.107515	0.923755	0.298043	0.946281
800	-2.24388	0.0672664	0.625148	72.2002	415	0.00276361	26.8357	0.0436077	0.308405	7.05397	-17.5385	14.4568	-0.253258	0.0243493	1.01843	0.136646	0.0596821	0.000890894	0.168274	0.000385153	9516.67	153.38	5.52612e+08	1561.62	1.35539e-07	34.2857	-7.39248e-11	2.50981e-07	2	1.50347e-07	1722.48	0.00306424	215.113	232.103	248.156	231.791	70.3643	7.79004	6.46286	0.0928227	0.916566	0.343157	0.95362
200	-1.68295	0.0354305	0.921235	46.0895	586	0.00255914	24.1919	0.0550818	0.301361	5.21433	-17.9698	8.53932	-0.0571839	0.0294458	1.45526	0.15354	0.0343767	0.00149506	0.148267	0.000308934	10638.7	102.698	1.27999e+08	4911.35	5.85165e-07	23.2207	1.72084e-10	-2.60001e-07	2	6.78e-07	4519.61	0.00259675	188.289	198.095	199.436	195.273	161.188	11.5058	6.36445	0.0909611	0.907191	0.342252	0.954522
600	-2.91969	0.0471048	0.397086	16.2338	744	0.0182474	24.8797	0.0431264	0.211621	3.90365	-2.41195	3.40882	-0.0934428	0.0272713	8.40434	0.106458	-0.460849	0.00411142	0.0795776	0.000235097	17251.6	25.8931	3.66082e+07	2706.01	2.04599e-06	18.2646	1	0	1	2.04599e-06	2706.01	0.00973128	218.468	231.048	237.729	229.082	15.5717	3.35102	6.30749	0.0684611	0.937508	0.361092	0.965769
400	-2.19877	0.0257147	0.936451	27.9494	630	0.0049665	23.8577	0.0739646	0.238708	5.20813	-10.6224	5.58365	-0.176418	0.0263049	2.5043	0.101709	0.0695594	0.000148482	0.129144	0.000289456	8517.58	684.991	3.00422e+07	4613.33	2.49317e-06	17.8414	1	0	1	2.49317e-06	4613.33	0.00911278	199.124	207.152	204.546	203.608	11.1313	2.74627	6.48388	0.069628	0.941457	0.349903	0.965187
400	-1.99209	0.0262375	0.977474	21.8061	1232	0.00204993	20.8856	0.144074	0.28949	5.79331	-49.058	8.25941	-0.0903546	0.0266653	0.331446	0.13501	0.0070434	0.000153602	0.152246	0.000341055	8551.17	878.956	1.11866e+07	4923.27	6.69555e-06	17.3893	1	0	1	6.69555e-06	4923.27	0.00336555	190.657	201.966	205.01	199.211	177.049	11.7868	6.20613	0.0852397	0.895481	0.388606	0.957381
20	-2.20562	0.00590844	0.968388	47.6623	405	0.00227526	28.332	0.0417389	0.179016	5.05568	-10.8484	5.726	-0.0961411	0.0209532	0.686059	0.0730835	0.0458856	0.000184323	0.103479	0.000387355	9703.18	396.497	3.28779e+08	5185.52	2.27813e-07	24.936	1	0	1	2.27813e-07	5185.52	0.00314678	169.353	183.574	192.689	181.872	18.2703	3.51576	6.03341	0.0705795	0.899315	0.436022	0.96471
400	-2.08994	0.0828651	0.92691	20.8682	1235	0.0025472	20.925	0.14626	0.283521	5.81036	-54.2281	8.19143	-0.1416	0.0263496	0.586576	0.13042	0.0103708	0.000184323	0.150171	0.000329436	8443.86	707.563	1.05228e+07	4458.36	7.11791e-06	17.5988	1	0	1	7.11791e-06	4458.36	0.00414364	215.098	224.13	223.677	220.968	159.92	11.8279	6.2606	0.0907135	0.905901	0.37501	0.954644
200	-0.224537	2.41628	0.861689	47.4429	639	0.0120117	9.51232	0.0700836	1.63675	6.33494	-9.23844	9.53106	-0.286597	0.141543	4.81523	0.740082	0.162295	0.000133122	0.878418	6.69994e-05	9117.68	5559.42	5.69933e+06	4875.59	1.97129e-05	25.1785	5.27655e-09	-6.01338e-06	2	2.45184e-05	4321.86	0.00093473	203.877	218.226	223.787	215.297	23.6503	4.00152	6.27584	0.0840765	0.902925	0.378275	0.957962
20	-1.74924	0.0172775	0.934624	48.1992	293	0.00818048	25.7444	0.0254058	0.271527	4.49088	-2.78018	4.73196	-0.374373	0.0356068	2.26945	0.111621	0.296954	0.000148482	0.151685	0.0002038	11532.8	751.747	2.82484e+08	5006.71	2.65148e-07	26.7072	1	0	1	2.65148e-07	5006.71	0.000942594	168.025	181.686	189.867	179.859	41.6321	5.68722	6.21217	0.0744433	0.908429	0.382346	0.962778
20	-2.00267	0.00563493	0.945918	44.1019	229	0.00804337	29.0894	0.0233373	0.190613	4.70397	-1.80518	4.79125	-0.313324	0.0247061	3.2305	0.0743958	-0.269934	0.000168963	0.107172	0.000294173	9812.61	440.309	1.17714e+09	4959.03	9.54436e-08	27.7141	1	0	1	9.54436e-08	4959.03	0.00396747	183.17	192.995	194.328	190.164	50.3673	6.43128	6.264	0.142872	0.838384	0.367751	0.928566
800	0.260167	1.75618	0.588088	114.542	322	0.0148834	14.3968	0.0268804	1.72934	7.72402	-6.76262	20.9311	-1.57202	0.129466	4.1324	0.72934	0.406643	0.000337925	0.984222	7.96577e-05	11979	2158.29	3.33765e+08	1084.79	3.36615e-07	62.4506	-1.26423e-10	4.77575e-07	3	6.11613e-07	1648.04	0.00787624	169.312	180.34	188.1	179.251	635.673	24.1151	6.44077	0.0610917	0.940866	0.347567	0.969454
600	-0.166292	0.808858	0.798754	74.3063	537	0.00284683	16.9197	0.0634685	0.799805	6.30155	-0.577241	23.4087	-0.894298	0.0634765	0.940798	0.399805	-0.0375499	0.00129595	0.39552	0.000199222	8460.89	308.503	2.18732e+08	2849.06	6.84859e-07	48.0885	-2.23837e-10	1.32258e-06	2	7.61344e-07	3122.1	0.00379505	196.055	204.206	205.245	201.835	13.4465	3.19038	6.25882	0.0515846	0.938309	0.420108	0.974208
800	-1.5862	0.0498009	0.707824	130.141	458	0.0017706	28.7553	0.0398291	0.341254	9.71283	-9.53128	25.451	-1.29209	0.02046	0.984757	0.142529	-0.0397358	0.000245764	0.195819	0.000555685	11499.1	579.944	4.11641e+09	1525.86	2.72933e-08	35.5584	-1.22364e-11	4.59642e-08	2	3.60615e-08	1893.96	0.00896932	203.259	217.557	228.466	216.427	46.1283	6.12806	6.47225	0.0588817	0.949917	0.340158	0.97056
20	-1.29856	0.0727883	0.919359	54.0811	413	0.00433212	21.6728	0.0451335	0.415942	5.52799	-0.600394	6.87629	-0.437662	0.0434424	1.80765	0.175793	-0.0830349	0.000353285	0.231299	0.000197595	9150.63	497.596	1.01605e+08	4887.51	1.10575e-06	27.9893	1	0	1	1.10575e-06	4887.51	0.00617069	175.993	189.952	196.444	187.463	30.5583	4.94818	5.97441	0.0456774	0.934487	0.546349	0.977161
800	-2.47279	0.0187147	0.612997	68.8478	294	0.00290487	32.0909	0.0244125	0.166388	6.09788	-22.5959	9.2586	-1.10142	0.0174781	0.839298	0.0598084	-0.126006	0.000291844	0.1034	0.000472024	12043	204.932	1.76699e+09	1597.38	4.23886e-08	17.4592	-2.49006e-11	8.21643e-08	2	4.79697e-08	1769.36	0.00497928	207.021	220.642	230.554	219.406	49.4278	6.40748	6.41999	0.0576784	0.944528	0.367262	0.971162
1200	-2.82984	0.0300161	0.526791	54.9161	335	0.00411284	29.7163	0.0329784	0.209338	6.32878	-24.1788	9.23251	-0.87928	0.0197684	1.22329	0.0842285	0.119343	0.000291844	0.120972	0.000382009	10158.2	288.608	7.04124e+08	1382.81	1.5956e-07	28.3287	1	0	1	1.5956e-07	1382.81	0.0838664	159.032	145.193	115.243	139.823	992.508	27.4915	6.45673	0.0867972	0.919713	0.32857	0.956601
600	-2.13185	0.529375	0.50194	30.2135	933	0.0141116	20.1031	0.0755519	0.496802	6.31099	-4.18153	9.33817	-0.876789	0.0396057	3.54576	0.246851	0.146316	0.000793612	0.235413	0.000201293	12349.1	311.047	1.99243e+07	3075.55	3.75923e-06	19.7309	-5.61577e-10	5.48639e-06	2	5.82478e-06	4145.05	0.00215772	211.592	221.688	227.082	220.121	114.99	9.74051	5.94031	0.0791308	0.888403	0.455132	0.960435
1000	-2.43484	0.0258927	0.268615	14.0747	171	0.0121376	26.537	0.00933902	0.218811	3.82645	-17.1816	4.96477	-0.153739	0.0293815	1.58172	0.112427	0.43934	0.000138242	0.098999	0.000238097	18310.3	813.26	3.3182e+09	1084.79	3.38588e-08	26.8536	-1.89485e-11	5.44139e-08	2	4.82919e-08	1391.19	0.00609723	196.191	203.306	197.621	199.039	47.6118	6.13046	6.35349	0.0699846	0.927001	0.36554	0.965011
800	-1.96852	0.0150473	0.460101	90.5473	135	0.00321883	33.7545	0.013604	0.155109	5.19592	0.156671	10.0085	-1.90803	0.0192459	0.723004	0.0551086	-0.178925	0.000363526	0.0962097	0.000432551	9923.52	151.595	1.79216e+10	1180.15	6.26899e-09	24.3637	-1.67616e-12	8.24712e-09	2	1.06797e-08	1638.02	0.0116239	201.691	217.502	232.988	217.393	123.099	10.5719	6.45935	0.0698642	0.944493	0.336876	0.965068
400	-1.66037	0.794422	0.741361	23.5055	1230	0.00285114	16.2406	0.157714	0.508179	6.27669	-55.811	9.74136	0.00848907	0.0435406	0.671966	0.273291	0.0100127	0.000307205	0.269836	0.00021858	7798.94	889.606	4.94767e+06	4672.93	1.51385e-05	19.709	4.06935e-09	-3.87733e-06	2	1.94593e-05	4082.67	0.00358223	204.372	212.243	209.5	208.705	67.8976	7.23504	6.41294	0.102344	0.900973	0.339012	0.948829
20	-1.97649	0.0670927	0.791742	57.8951	444	0.00539106	26.513	0.032661	0.308698	5.47334	-3.15221	6.92995	-0.0334129	0.0290348	1.4676	0.158917	0.115214	5.12008e-05	0.15116	0.000274043	13594.2	3103.8	3.10918e+08	5030.56	2.409e-07	25.6561	1	0	1	2.409e-07	5030.56	0.00680922	179.787	189.533	189.835	186.385	69.028	7.26418	6.28187	0.145082	0.842907	0.36586	0.927468
400	-2.31246	0.0100161	0.968541	27.3643	683	0.00323423	24.912	0.086944	0.201276	5.3144	-13.1796	6.35224	-0.0971732	0.0215525	0.858521	0.0867371	-0.0528683	0.000414726	0.110266	0.000371808	7855.63	209.143	3.89592e+07	4267.63	1.92253e-06	20.2512	1	0	1	1.92253e-06	4267.63	0.00996772	196.658	205.07	201.896	201.208	13.6915	3.07828	6.03268	0.0565745	0.927002	0.449374	0.971713
20	-1.56591	0.100785	0.822407	51.2256	310	0.00805098	23.7213	0.0285854	0.384692	4.5285	-2.62114	6.0751	-0.527168	0.0427266	1.76009	0.193488	0.199286	4.60807e-05	0.184662	0.000181334	10844.7	4198.88	1.94527e+08	5006.71	3.85039e-07	27.307	1	0	1	3.85039e-07	5006.71	0.0037519	166.962	180.285	189.343	178.863	17.3592	3.60266	6.16994	0.0749413	0.905787	0.394142	0.962529
600	-2.58695	0.0485474	0.701613	11.9322	422	0.013653	23.6734	0.0632074	0.218201	5.07004	-21.5168	6.48889	-0.218961	0.0234147	1.42366	0.0994873	0.0624845	0.000209923	0.10437	0.000303015	6676.44	473.922	1.10762e+08	3051.71	1.01434e-06	23.7508	1	0	1	1.01434e-06	3051.71	0.00156619	203.453	211.101	212.091	208.882	71.7304	7.7646	5.92938	0.055543	0.903102	0.517582	0.972229
800	-2.64048	0.0662799	0.419846	62.9779	300	0.00500827	28.8694	0.0296145	0.260852	6.51119	-7.36398	13.1176	-1.51219	0.0229248	1.51999	0.111584	0.147101	0.000261124	0.144067	0.000360944	10130.2	427.324	5.30823e+08	1597.38	1.41102e-07	22.3993	-8.4088e-11	2.75423e-07	2	1.61917e-07	1781.28	0.00279253	219.899	237.457	251.675	236.344	75.9766	7.88183	6.46304	0.0884788	0.926398	0.334395	0.955765
400	-1.60471	0.0835074	0.938147	37.4314	925	0.00219952	20.3676	0.110589	0.411902	7.03879	-35.6872	10.9063	-0.320336	0.0323317	0.575739	0.184326	0.0200722	0.000435207	0.224731	0.00029401	8364.34	423.537	2.9486e+07	4208.02	3.8103e-06	25.6485	1	0	1	3.8103e-06	4208.02	0.00189381	200.744	214.564	220.168	211.825	31.1513	5.11161	6.35895	0.0789466	0.917962	0.36864	0.960527
400	-1.68189	1.06725	0.59678	29.9639	1048	0.018153	17.4909	0.0722443	0.629321	6.1667	-4.93734	7.26776	-0.134957	0.0547671	5.32972	0.291589	-0.279851	0.000133122	0.317712	0.000139341	14506.3	2190.39	7.85006e+06	3743.11	9.54136e-06	20.0662	-2.36872e-09	1.84078e-05	2	1.08093e-05	4152.82	0.0043401	209.933	222.849	229.289	220.69	35.7376	5.54157	6.44229	0.0933995	0.916269	0.343286	0.953301
200	-1.91418	0.0389913	0.911237	33.4848	676	0.00293318	23.5077	0.0642775	0.253741	4.68316	-17.1133	6.81083	-0.352216	0.0294909	1.00252	0.115631	0.03749	0.00219651	0.133984	0.000281819	10516.9	52.643	5.0157e+07	4875.59	1.49332e-06	19.6924	1	0	1	1.49332e-06	4875.59	0.0013609	194.078	204.825	206.199	201.7	126.633	10.3401	6.15938	0.0831877	0.895247	0.38778	0.958408
200	0.0599171	0.384124	0.964737	63.9131	389	0.00844836	11.5675	0.0445037	1.53558	6.21724	65535	9.64108	-0.505344	0.139967	1.19773	0.665375	0.0978054	0.000168963	0.86142	6.90712e-05	8740.84	3938	1.50825e+07	5042.48	4.96603e-06	29.1627	1	0	1	4.96603e-06	5042.48	0.0067442	189.442	201.268	204.201	198.304	313.175	14.4223	6.56498	0.105086	0.91452	0.29231	0.947457
20	-2.07699	0.0134568	0.935207	54.533	381	0.00227514	28.4608	0.0398086	0.220593	5.42371	-13.1019	7.18382	-0.28928	0.0211339	0.405493	0.105969	0.0306169	0.000128002	0.112341	0.000402208	9570.79	827.872	4.6085e+08	5209.37	1.62526e-07	25.7568	1	0	1	1.62526e-07	5209.37	0.000685607	210.919	225.974	231.901	222.931	24.9551	4.35802	5.79893	0.0675389	0.884684	0.543149	0.966231
400	-2.60604	0.141931	0.430764	20.3202	898	0.0112323	23.2029	0.0715377	0.260022	4.61891	1.46375	5.24426	0.0340224	0.0282281	4.99167	0.129639	0.17912	0.00659978	0.118311	0.000256978	12552.8	19.6429	3.10525e+07	4339.15	2.41205e-06	18.8194	5.13415e-10	1.84265e-07	2	3.53272e-06	3541.24	0.0171387	171.29	177.73	174.852	174.624	443.501	18.8321	6.30225	0.0883628	0.905492	0.362154	0.955819
400	-1.55965	0.212579	0.882194	37.9887	893	0.00263782	19.4676	0.113097	0.466345	7.22598	-45.0911	11.7073	-0.1403	0.0354589	1.28471	0.21012	-0.0227387	0.000174083	0.25011	0.000273525	7895.85	1207.01	1.40291e+07	4136.5	5.33892e-06	22.5578	1	0	1	5.33892e-06	4136.5	0.00499112	214.327	229.705	237.558	227.197	65.851	7.51399	6.59073	0.0665827	0.948855	0.319137	0.966709
800	-2.54255	0.0658351	0.443872	65.2261	291	0.00480143	28.8925	0.0287083	0.267163	6.47072	-7.55021	12.098	-1.33375	0.0232398	0.878168	0.116785	0.0731405	0.000245764	0.144775	0.000369411	10136.4	475.191	1.2102e+09	1478.17	9.28362e-08	26.2223	-5.05651e-11	1.6758e-07	2	1.1334e-07	1736.95	0.00474852	207.665	221.955	234.192	221.271	211.919	13.3254	6.99304	0.0905193	0.957255	0.222571	0.954744
1200	-3.02646	0.0346172	0.243665	47.2661	287	0.00824169	31.3923	0.015391	0.198633	5.86503	2.27152	9.54343	-0.888879	0.0214356	2.21442	0.0729126	-0.604953	0.000343045	0.116833	0.000365027	18647.3	212.545	1.79142e+09	953.66	4.18106e-08	28.019	1	0	1	4.18106e-08	953.66	0.241699	145.882	135.723	111.305	130.97	3116	54.432	6.84395	0.0918714	0.946744	0.253481	0.954067
1200	-2.79005	0.0310279	0.292307	22.9325	272	0.0204977	27.7423	0.0144079	0.218652	4.5375	-4.92221	4.06349	-0.275207	0.0267061	7.13704	0.0974731	1.04866	0.000266244	0.0936768	0.000241219	18878.5	366.104	2.80629e+08	1609.3	2.66901e-07	23.455	1	0	1	2.66901e-07	1609.3	0.0650573	161.31	152.525	130.01	147.948	387.9	16.436	6.54585	0.0820136	0.931084	0.312083	0.958994
1200	-1.07411	1.97897	0.536014	61.6875	569	0.0141956	14.3584	0.0527317	1.26117	7.57828	-7.0848	14.1778	-0.634921	0.0929547	3.94154	0.556732	0.218895	0.000240644	0.689819	9.7633e-05	10790.5	2313.51	1.30663e+07	1752.35	5.73233e-06	23.3826	-2.688e-09	1.04427e-05	2	6.75434e-06	2017.5	0.117764	145.394	135.985	116.18	132.52	2997.1	50.7795	6.29191	0.0759381	0.914045	0.369797	0.962031
400	-2.04333	0.10758	0.894897	24.3281	1140	0.00191975	20.9047	0.147714	0.314307	6.30554	-29.9734	10.1929	-0.164061	0.0262908	0.529382	0.148529	0.00760546	0.00123394	0.1633	0.000354864	7717.6	120.37	2.06976e+07	3766.96	5.42818e-06	22.5933	1	0	1	5.42818e-06	3766.96	0.00202902	215.218	229.465	236.339	227.007	23.6146	4.3429	6.27578	0.0753949	0.915665	0.384564	0.962303
600	-2.56276	0.0402595	0.799107	29.7108	610	0.00374764	26.6355	0.0769701	0.185278	5.40267	-7.47711	7.86118	-0.391597	0.0187331	1.22837	0.0840698	0.0335764	0.00103426	0.0961426	0.000429457	7925.15	81.2853	6.91238e+07	3457.02	1.08357e-06	18.0342	1	0	1	1.08357e-06	3457.02	0.000377914	238.101	252.618	260.685	250.468	5.75531	1.73183	6.18846	0.0529173	0.934041	0.426849	0.973542
800	-2.28156	0.0358277	0.490474	74.8336	182	0.00505497	30.1437	0.0192566	0.275708	6.0659	-7.42164	11.5297	-0.749992	0.0244165	1.33764	0.1276	0.194903	0.000332805	0.142896	0.000334986	9451.3	383.408	7.85156e+09	1215.92	1.43093e-08	35.8344	-8.28642e-13	1.53169e-08	2	2.77e-08	1751.85	0.00636213	190.849	197.663	199.597	196.036	31.7154	5.03367	6.32392	0.0715776	0.921461	0.37221	0.964212
200	-1.04156	0.137665	0.890538	61.9885	386	0.00511485	20.2023	0.0413907	0.542761	5.488	-0.827058	7.5598	-0.299718	0.0537772	1.99819	0.247632	0.106313	0.000153602	0.284937	0.000158427	9325.76	1612.16	8.33761e+07	4625.25	1.34751e-06	28.3962	1	0	1	1.34751e-06	4625.25	0.00223727	217.468	232.799	239.107	229.791	11.0272	2.83119	6.36815	0.0641648	0.93991	0.341385	0.967918
800	-1.24193	0.287063	0.472861	91.7234	317	0.00803794	22.2051	0.0237111	0.671356	7.63248	-4.87137	19.2905	-2.02229	0.0554535	2.24252	0.248108	0.213968	0.000409606	0.413879	0.000168454	13369.3	605.723	6.10567e+08	894.056	1.8401e-07	31.7771	1	0	1	1.8401e-07	894.056	0.00675448	178.931	186.219	186.458	183.869	321.27	16.7878	6.49264	0.0840452	0.924314	0.346642	0.957978
400	-2.66558	0.0137697	0.88107	30.6771	457	0.00396651	28.4647	0.066433	0.159326	5.71801	-23.3549	6.03484	-0.0180377	0.0162301	1.43278	0.0665222	0.0649553	0.000209923	0.0886658	0.000467436	6879.11	316.888	1.05695e+08	3707.35	7.08644e-07	18.9084	1	0	1	7.08644e-07	3707.35	0.00661681	201.621	210.865	209.154	207.213	30.792	5.03151	6.01591	0.0539832	0.921564	0.510203	0.973008
600	-0.957655	2.00042	0.499425	76.1559	508	0.0121657	15.0799	0.0520098	1.33994	9.2352	-5.97965	19.7276	-1.14363	0.085986	1.91414	0.545837	0.109405	0.000189443	0.78006	0.000109562	9767.4	2881.28	2.31307e+07	2217.26	3.23814e-06	21.488	-1.01868e-10	2.69605e-06	3	5.87479e-06	2620.8	0.0204487	197.225	209.466	219.038	208.576	130.27	9.69262	6.78974	0.0974559	0.941202	0.265576	0.951276
200	0.00722392	1.24626	0.888864	57.8777	323	0.021651	10.7045	0.0396345	1.63791	5.54619	-8.14932	8.29647	-0.528591	0.163461	11.3772	0.731323	-0.739266	0.000148482	0.860809	5.40684e-05	8149.46	4925.32	1.12649e+07	4887.51	6.64897e-06	27.5264	1.71484e-09	-1.7323e-06	2	8.43271e-06	4287.38	0.000570175	185.541	200.108	208.757	198.135	21.9406	3.8643	6.22507	0.0750422	0.904791	0.384542	0.962479
200	-1.4368	0.0980705	0.909218	46.7751	583	0.00322981	21.5474	0.0572886	0.392761	5.53395	-12.523	9.00166	-0.55212	0.0391405	1.83338	0.17616	0.0409426	0.000337925	0.209656	0.000234893	10176.6	521.298	1.22329e+08	5042.48	9.18431e-07	27.4272	2.83115e-10	-5.09172e-07	2	1.01675e-06	4762.36	0.00548967	176.347	188.403	195.66	186.803	123.156	10.0955	6.46111	0.087695	0.91738	0.328994	0.956155
600	0.552825	0.221284	0.740774	151.413	319	0.00277401	21.7645	0.0332549	0.736987	7.97436	-0.610511	24.4483	-0.99125	0.0501608	0.576621	0.336987	-0.0736711	0.000261124	0.397156	0.000241124	9592.57	1290.53	1.34058e+09	1621.22	8.38073e-08	31.2906	-3.44954e-11	1.39732e-07	2	1.22381e-07	2034.53	0.00945744	194.966	202.866	199.114	198.982	23.2106	4.12034	6.06336	0.0594777	0.918211	0.458808	0.970261
20	-1.71555	0.0533081	0.924996	56.2392	543	0.00163202	23.6416	0.0574217	0.368048	6.50607	65535	8.97706	-0.549127	0.0307405	0.384784	0.168048	0.0176089	0.000138242	0.198126	0.000300596	9456.36	1215.61	9.84335e+07	4863.66	7.60923e-07	22.6205	1	0	1	7.60923e-07	4863.66	0.00131555	208.186	221.653	225.579	218.473	49.0383	6.36982	6.28923	0.111041	0.877694	0.368782	0.944488
400	-0.368705	2.01021	0.89649	40.3069	995	0.00769952	8.97908	0.122902	1.62256	8.08291	-31.0504	14.4126	-0.254351	0.113739	2.61837	0.703217	0.0433174	0.000440327	0.908661	9.14642e-05	8095.86	1597.03	1.57745e+06	3886.16	4.74819e-05	19.379	1	0	1	4.74819e-05	3886.16	0.00452375	189.293	199.923	202.399	197.205	259.698	14.584	6.4478	0.0927883	0.911273	0.335475	0.953606
400	-0.580032	3.44377	0.710592	62.138	857	0.00896183	11.4457	0.0927912	1.77695	10.1682	-37.2688	21.6743	-0.737236	0.0983462	3.89172	0.776947	0.0409986	0.000163843	0.981995	0.000109598	9235.79	4742.04	9.75455e+06	3433.18	1.15177e-05	25.193	5.20689e-09	-6.35843e-06	2	1.29181e-05	3222.54	0.00616235	191.924	201.205	201.112	198.08	259.384	14.6634	6.53283	0.0917619	0.921526	0.318416	0.954121
200	-0.935869	0.259663	0.906354	54.522	551	0.00511035	17.1972	0.0576572	0.712659	6.19343	-0.798541	8.37151	-0.499753	0.0644603	2.41584	0.313428	-0.0796729	0.000143362	0.3875	0.00013511	9556.48	2186.26	2.52616e+07	4649.09	4.44747e-06	26.6537	1	0	1	4.44747e-06	4649.09	0.0059257	199.537	211.182	212.846	207.855	55.3104	6.5335	6.37008	0.0782388	0.920221	0.367555	0.960881
600	-2.9202	0.0177898	0.414266	10.6373	224	0.0136962	25.7218	0.022088	0.164246	4.00103	-23.1821	4.59662	0.0591725	0.023401	3.68894	0.0936279	0.265871	0.00141314	0.0795898	0.000288586	10141.2	66.2552	1.0381e+09	2145.73	1.08227e-07	26.3313	1	0	1	1.08227e-07	2145.73	0.00268174	184.223	192.286	195.773	190.76	20.322	4.01526	5.95752	0.06284	0.903137	0.416603	0.968584
1200	-1.75126	0.222287	0.580476	44.668	502	0.0107289	19.926	0.0450208	0.583221	6.55457	-20.287	11.4656	-0.823106	0.0522255	2.34862	0.240906	0.152228	0.0016333	0.330902	0.000154529	11150.4	147.496	3.8395e+07	1561.62	1.95078e-06	21.8499	-1.1488e-09	3.74477e-06	2	2.18974e-06	1724.23	0.164681	149.921	140.038	113.55	134.503	3516.61	58.6163	6.64564	0.0851709	0.935377	0.297329	0.957416
200	-2.74371	0.00392915	0.966287	23.2786	575	0.00297799	28.8078	0.0609801	0.118726	3.88132	-18.7129	4.25443	-0.00930611	0.0163654	1.13943	0.0552063	0.0340213	0.000163843	0.0588196	0.000443131	9429.3	336.947	1.02283e+08	4792.14	7.32287e-07	19.3857	1	0	1	7.32287e-07	4792.14	0.0072887	226.077	243.009	253.338	240.808	67.9425	7.58491	6.17964	0.0443834	0.952737	0.422112	0.977809
1000	-2.60754	0.0172391	0.170828	12.6432	419	0.00946606	26.454	0.00823821	0.199158	3.54235	-14.9161	3.90766	-0.19861	0.0293774	0.746274	0.104065	-1.52237	0.000179203	0.0943604	0.000226358	50860.6	580.711	7.13861e+08	905.977	1.04923e-07	20.7828	1	0	1	1.04923e-07	905.977	0.0124648	195.165	202.136	195.14	197.481	279.851	15.6608	6.45143	0.0739242	0.93949	0.322881	0.963043
200	-2.70888	0.00662002	0.950806	33.8753	703	0.00184157	29.4688	0.0772313	0.140198	5.88971	-6.52868	6.90886	-0.222174	0.0135258	0.453404	0.0605347	0.0211638	0.000184323	0.0775818	0.000606906	9102.53	328.417	1.3831e+08	4720.62	5.4154e-07	18.3714	1	0	1	5.4154e-07	4720.62	0.00289592	201.583	214.357	217.881	211.274	43.9996	6.21173	6.28026	0.0740134	0.916461	0.385582	0.962993
400	-1.97144	0.0624774	0.924493	27.845	773	0.00333345	21.4903	0.0879988	0.303015	5.14255	-11.3681	6.43715	-0.0842274	0.0318151	1.83251	0.139404	-0.0515821	0.000158722	0.156384	0.000256094	8784.21	878.29	1.79702e+07	4386.83	4.16802e-06	20.2322	1	0	1	4.16802e-06	4386.83	0.00199801	207.174	215.834	214.438	212.482	26.3135	4.61726	6.14903	0.0637561	0.91871	0.435165	0.968122
1200	-1.54781	0.137009	0.512137	39.8418	155	0.0187073	22.7653	0.015135	0.462585	4.46418	-8.14635	4.75897	-0.552115	0.0598022	5.57952	0.195618	0.885237	0.000209923	0.245178	0.000116835	10241.2	931.854	3.15338e+08	2491.44	2.37523e-07	20.7482	6.3151e-11	8.01868e-08	2	3.54598e-07	1861.71	0.103048	144.26	135.556	116.267	132.028	344.889	16.3809	6.19311	0.0701432	0.913105	0.39173	0.964928
1200	-3.17504	0.0282737	0.31739	49.4989	372	0.00340014	31.323	0.024602	0.165234	5.14349	-23.3631	6.15284	-0.726062	0.0187229	0.826917	0.0689331	-0.185781	0.000250884	0.0922058	0.000373715	15120.7	274.761	9.23441e+08	1609.3	1.21665e-07	25.4988	1	0	1	1.21665e-07	1609.3	0.362471	119.179	116.169	99.5222	111.623	8523.81	92.037	6.26506	0.0833109	0.905226	0.391592	0.958345
20	-0.907964	0.0646648	0.955388	54.8066	449	0.00299346	19.9529	0.0459783	0.479456	4.85177	-1.26674	8.15153	-0.219006	0.0525718	1.66792	0.22439	-0.0301852	0.000358405	0.248523	0.000173156	9765.48	626.078	7.79682e+07	4863.66	1.44098e-06	26.9922	1	0	1	1.44098e-06	4863.66	0.00154942	207.423	221.996	229.24	219.553	19.1026	3.76175	6.10882	0.0736046	0.903583	0.445281	0.963199
800	-2.77339	0.0806989	0.430938	29.4259	585	0.0132915	26.7444	0.0354412	0.253772	5.61357	-1.76694	5.69383	-0.398807	0.0248965	5.69378	0.114014	0.460531	0.000225283	0.125269	0.000279094	16506.2	506.09	1.02022e+08	1728.51	7.34156e-07	20.7074	1	0	1	7.34156e-07	1728.51	0.00476394	202.613	212.681	216.76	210.685	27.3113	4.81571	6.06965	0.0617179	0.914899	0.47947	0.969141
1000	-3.24334	0.00447498	0.46216	48.6195	200	0.00305189	36.8543	0.0166044	0.0984741	4.67207	-15.6272	6.39299	-0.727882	0.0117875	1.18007	0.0434021	-0.152464	0.000373766	0.0517883	0.00062619	12045	116.121	6.13593e+09	822.532	1.22068e-08	25.4985	1	0	1	1.22068e-08	822.532	0.011297	182.474	187.776	180.586	183.612	165.772	10.9895	6.50691	0.0986155	0.91331	0.316471	0.950696
800	-3.16481	0.00407401	0.336225	53.0427	114	0.00483683	37.5245	0.0124008	0.0888428	5.06117	-0.544739	7.64958	-1.43778	0.0118714	1.51729	0.0287598	-0.167484	0.000404486	0.0541016	0.000590147	9192.93	71.102	9.07894e+09	1120.55	8.24989e-09	21.7065	-5.85752e-12	1.48135e-08	2	1.06344e-08	1345.08	0.0108716	168.261	177.316	186.199	177.259	23.6946	4.29151	6.16761	0.0683247	0.913758	0.418879	0.965839
200	-2.75992	0.0144785	0.838835	32.6717	561	0.00268486	29.692	0.0675543	0.150787	5.49102	-17.5439	7.67485	0.239171	0.0140488	1.36795	0.0771423	0.0421423	0.00196099	0.0729492	0.000567893	8304.43	39.3385	1.77511e+08	4732.54	4.21947e-07	21.9588	1.32608e-10	-2.05627e-07	2	4.81893e-07	4392.95	0.00218417	223.546	239.072	245.074	235.897	57.0402	6.75803	6.24266	0.0557088	0.935081	0.398741	0.972146
400	-1.23136	0.11196	0.947445	41.2727	760	0.00314625	18.5766	0.0959298	0.535327	6.86013	-0.209436	11.1909	-0.124036	0.0426526	0.873377	0.242725	-0.0261197	0.000179203	0.288733	0.000225034	7922.46	1354.47	1.33324e+07	4017.29	5.61791e-06	19.6963	1	0	1	5.61791e-06	4017.29	0.00237843	222.902	240.081	250.514	237.832	31.0475	4.86463	6.27758	0.0497128	0.945701	0.393451	0.975144
400	-1.79299	0.513642	0.602126	26.7921	1107	0.0040601	17.8395	0.110414	0.465234	5.85926	-46.4372	8.2022	0.136394	0.0432384	1.47571	0.253345	0.036174	0.00471047	0.24884	0.000198128	10025.9	53.7833	1.281e+07	1656.98	5.84702e-06	17.2157	-1.06417e-09	7.61033e-06	2	9.32182e-06	2487.93	0.0147628	161.718	168.884	165.513	165.372	636.738	23.5514	6.42185	0.0933314	0.911602	0.342768	0.953336
1200	-2.6857	0.0874988	0.392152	19.3391	567	0.0201905	24.2392	0.0398854	0.236523	4.29045	-4.93363	4.33064	-0.199202	0.0306936	6.38181	0.104834	0.406648	0.00172035	0.106702	0.000218913	14215.7	60.9377	4.50082e+07	2062.29	1.66415e-06	18.0125	1	0	1	1.66415e-06	2062.29	0.109307	142.983	132.814	110.097	128.631	1263.55	29.6538	6.12575	0.0772933	0.900356	0.40932	0.961353
1200	-1.78377	0.451985	0.445417	40.8784	358	0.0169779	19.4085	0.0389536	0.623779	5.87901	-10.3644	7.49666	0.121116	0.0588497	4.69201	0.277802	0.318543	0.000230404	0.327301	0.000130779	9190.43	1205.72	2.88336e+07	1752.35	2.59768e-06	20.9636	-1.1681e-09	4.64459e-06	2	2.98134e-06	1996.27	0.149371	153.222	137.637	106.746	132.535	4897.86	69.0453	6.55322	0.0920374	0.923623	0.309399	0.953981
200	-2.01848	0.0597296	0.936443	25.0493	911	0.00296778	21.2981	0.106303	0.298718	5.40143	-4.53308	6.9619	-0.212738	0.0296044	0.492088	0.138812	0.0143247	0.000199683	0.156818	0.000278805	8569.84	695.163	1.50316e+07	4410.68	4.98285e-06	22.3117	1	0	1	4.98285e-06	4410.68	0.00261335	222.903	236.805	241.088	233.599	29.6477	4.83354	6.25717	0.0576699	0.935662	0.385631	0.971165
20	-1.0495	0.0805726	0.922075	62.1901	459	0.00282683	21.5652	0.0480468	0.441443	5.66255	-0.815609	8.81045	-0.159917	0.0427097	0.621845	0.199597	-0.0536514	0.000389126	0.238831	0.000215473	9553.18	512.937	1.20801e+08	4911.35	9.30042e-07	27.3646	2.7132e-10	-4.02502e-07	2	1.08708e-06	4499.78	0.00394128	214.166	230.352	239.199	227.906	36.1748	5.43181	6.03456	0.0662973	0.923918	0.486553	0.966852
200	-2.47081	0.0461465	0.80302	29.9733	760	0.00196242	26.2748	0.0844915	0.187976	5.0662	-20.3344	8.9949	0.0511719	0.0187098	0.608761	0.0947876	0.0226418	0.00215555	0.0927673	0.000471569	8994.98	43.9737	8.625e+07	4792.14	8.68409e-07	22.5857	1	0	1	8.68409e-07	4792.14	0.00554194	214.356	229.373	237.024	226.918	67.8471	7.67151	6.34545	0.0541206	0.945464	0.371934	0.97294
1000	-2.27857	0.0140261	0.263878	13.858	417	0.00945007	26.6514	0.00732171	0.213257	3.97637	-8.21471	5.08679	-0.399145	0.0284886	0.55723	0.0999756	0.141004	0.000343045	0.103516	0.000235843	56953.9	291.436	1.21668e+09	691.403	6.15613e-08	23.187	1	0	1	6.15613e-08	691.403	0.0162097	174.348	182.289	180.616	179.084	393.894	19.4332	6.33363	0.0734489	0.928837	0.370049	0.963277
1200	-2.43677	0.135801	0.504913	44.3225	530	0.00961356	25.7413	0.0476474	0.337622	7.20248	1.4451	11.261	-0.0580194	0.0256514	3.83587	0.152869	0.144945	0.000184323	0.169873	0.000329144	11123.4	829.353	3.73034e+08	1895.4	3.0118e-07	24.5064	-8.27682e-11	4.58059e-07	2	4.33642e-07	2518.07	0.0875531	157.841	148.286	123.282	143.136	361.484	15.1206	6.43395	0.0681665	0.938267	0.358017	0.965917
200	-2.49369	0.00754917	0.94257	24.0021	507	0.00585094	27.2045	0.0543035	0.157281	3.82142	65535	4.49804	0.180976	0.0207666	2.37263	0.0793579	0.0974726	0.00111618	0.0712524	0.000344258	9336.41	71.098	1.41863e+08	4696.77	7.91963e-07	24.4656	1	0	1	7.91963e-07	4696.77	0.00503261	210.182	225.179	230.549	221.97	42.3727	5.81762	6.1807	0.06895	0.922793	0.393474	0.965525
400	-0.746229	0.706968	0.751615	79.9751	603	0.00223163	18.229	0.0694385	0.799805	7.66269	0.023819	24.7273	-1.63595	0.052201	0.455508	0.399805	0.027372	0.000755724	0.397498	0.000227983	8683.94	529.036	1.01119e+08	3385.49	1.11107e-06	33.8164	1	0	1	1.11107e-06	3385.49	0.0114552	189.416	202.667	205.182	199.088	24.7972	4.53198	6.43825	0.0645712	0.940053	0.366113	0.967715
800	-1.95115	0.021484	0.516256	74.2156	175	0.00458826	32.8259	0.0163638	0.187006	5.66134	-0.633324	10.5222	-1.41142	0.0192593	1.1851	0.0779724	-0.204985	0.000307205	0.103046	0.00043054	10694.4	253.813	9.10892e+09	1275.52	1.64455e-08	46.1765	-1.22269e-11	3.20412e-08	2	1.84613e-08	1404.38	0.00912841	204.789	219.98	235.024	219.931	65.4338	7.08432	6.33252	0.0730418	0.933206	0.365111	0.96348
600	0.504005	0.229847	0.683714	160.685	443	0.00274418	23.1984	0.0311096	0.717297	8.81213	0.486242	28.5236	-1.07247	0.0439236	0.506866	0.330237	-0.114299	0.000286724	0.383044	0.000259744	14240	1151.76	1.63573e+09	1502.01	9.15802e-08	49.4135	-6.51606e-11	1.89452e-07	2	1.06261e-07	1665.06	0.0165395	189.335	196.773	191.955	192.688	50.4893	6.33668	6.28455	0.0590091	0.93764	0.393243	0.970496
200	-1.78311	0.0218249	0.953042	59.635	532	0.00234965	24.9602	0.0496904	0.324316	6.27481	-16.6052	8.03824	-0.294811	0.0283834	0.479462	0.146216	0.0269799	0.000153602	0.175598	0.000308643	10706.3	951.911	1.54452e+08	4923.27	4.84942e-07	25.0573	1	0	1	4.84942e-07	4923.27	0.00327565	191.436	202.011	204.567	199.338	55.2661	6.13202	6.41046	0.0968521	0.905611	0.337661	0.951576
200	-1.73968	0.528353	0.671981	22.6324	1038	0.0180252	17.6054	0.0741183	0.511523	4.90649	-5.03124	5.4107	-0.321683	0.0534035	14.7502	0.2495	0.243932	0.00240132	0.216479	0.000135828	14004.6	103.901	6.0043e+06	4398.76	1.24744e-05	17.7185	1	0	1	1.24744e-05	4398.76	0.0145901	199.745	214.158	220.62	211.508	328.439	15.9079	6.54319	0.09775	0.924788	0.319904	0.951142
400	-0.970362	0.472938	0.783314	74.1465	597	0.00283717	19.2441	0.0811993	0.682288	9.31749	-0.168035	20.7754	-0.928903	0.04293	1.82089	0.282288	-0.0317113	0.000148482	0.391003	0.000256991	7352.28	1901.15	3.84793e+07	3611.99	1.94651e-06	23.7408	1	0	1	1.94651e-06	3611.99	0.0106396	182.11	194.539	197.53	191.393	71.0767	7.16162	6.50683	0.0749203	0.93319	0.331053	0.96254
600	-2.2882	0.347002	0.62465	29.3221	1334	0.00543255	21.2132	0.11685	0.360266	7.01435	-36.2225	10.3233	-0.225123	0.0284555	1.62487	0.160669	0.0411761	0.000179203	0.193835	0.000301593	11416.3	896.576	1.58174e+07	2658.33	4.73531e-06	18.8988	-1.5766e-09	8.92642e-06	2	5.52384e-06	3015.68	0.00741969	215.092	226.266	231.791	224.383	33.6622	5.01041	6.41312	0.073394	0.940954	0.319178	0.963304
800	-2.93721	0.0245023	0.649371	45.7216	913	0.00188874	31.0516	0.0676721	0.167645	7.95515	-42.2101	15.4655	-1.09129	0.0119321	0.371302	0.0727234	0.0184497	0.000296965	0.0929443	0.000748547	13491.5	244.889	3.76181e+08	1609.3	1.99107e-07	19.3096	-1.1676e-10	3.87009e-07	2	2.20055e-07	1754.55	0.00822078	198.419	207.77	211.195	205.795	57.5482	6.86104	6.46887	0.0742116	0.932657	0.343284	0.962894
200	-2.15422	0.0458687	0.951049	21.7448	1236	0.00166397	21.6892	0.14369	0.269238	5.69297	-26.4266	7.81596	-0.158154	0.0243585	0.504121	0.130566	0.00785216	0.000179203	0.136438	0.000364861	8601.86	728.596	1.3535e+07	4410.68	5.53383e-06	20.9521	1	0	1	5.53383e-06	4410.68	0.0038265	179.326	192.483	199.902	190.57	50.8718	6.16223	6.35862	0.0835491	0.912128	0.35885	0.958231
1000	0.201	0.345758	0.41458	124.377	178	0.0144907	22.4276	0.0166659	0.903076	9.97956	-6.1718	32.4256	-3.09865	0.0630072	6.9339	0.274292	-0.497857	0.000353285	0.612518	0.000142774	10680.5	776.403	7.46913e+08	774.849	1.5042e-07	27.4825	1	0	1	1.5042e-07	774.849	0.00157016	214.64	231.489	245.694	230.608	73.9269	7.80576	6.88807	0.110292	0.940267	0.229601	0.944863
1000	-2.85482	0.0166287	0.355491	61.4314	183	0.00401273	32.7754	0.0155804	0.155115	4.9807	-22.8446	7.51906	-1.18851	0.0197454	1.17163	0.0567688	-0.247226	0.000537608	0.0942932	0.000381679	11745.5	105.595	5.33742e+09	810.611	1.40331e-08	23.653	1	0	1	1.40331e-08	810.611	0.00232832	202.5	212.109	207.38	207.33	44.5595	5.79375	6.20582	0.0670496	0.91858	0.415397	0.966475
800	-2.5002	0.135758	0.333239	24.6066	623	0.0152343	23.8659	0.0308331	0.281409	3.82295	-4.85883	4.44751	-0.0526828	0.038084	6.69443	0.145593	-0.598113	0.00258052	0.126379	0.000181906	20205.6	56.4201	5.76338e+07	1513.93	1.29959e-06	19.0616	-8.06572e-10	2.52069e-06	2	1.51269e-06	1703.7	0.00517935	206.361	218.418	225.516	216.765	30.2868	5.13542	6.62438	0.0668587	0.949415	0.296804	0.966571
1000	-1.39806	0.0234827	0.203005	40.4464	160	0.0152483	30.0156	0.0036967	0.222064	3.04081	-5.53133	4.01168	-0.882118	0.041533	8.26306	0.0957703	3.43916	0.000368646	0.108521	0.000167465	43281.9	259.79	1.66374e+09	774.849	6.75287e-08	25.7706	1	0	1	6.75287e-08	774.849	0.0132819	164.535	171.995	170.625	169.051	105.423	9.52101	5.96615	0.0654321	0.894821	0.501535	0.967284
400	-0.742772	3.73606	0.528102	51.3804	591	0.0229988	11.8942	0.0555068	1.61331	7.35313	-8.67253	13.1578	-0.62392	0.119732	12.667	0.73291	0.422401	0.000174083	0.83783	7.1122e-05	10647.4	4210.13	1.2846e+07	3242.44	8.74594e-06	25.9617	-5.77735e-10	8.80435e-06	3	1.69311e-05	2863.91	0.00802711	178.931	188.684	192.194	186.603	117.872	8.59529	6.21879	0.0854523	0.897858	0.367281	0.957274
200	-1.094	0.0450178	0.960057	57.4033	409	0.00523929	20.5966	0.0444628	0.458679	5.48724	-0.72705	7.05395	-0.391417	0.0495757	1.98026	0.186646	0.115529	0.000373766	0.262573	0.000171184	9198.71	499.365	4.57113e+07	4684.85	1.63855e-06	24.6059	1	0	1	1.63855e-06	4684.85	0.00298166	213.878	228.657	232.948	225.161	10.7096	2.77781	6.15301	0.0659838	0.920262	0.405449	0.967008
200	-2.27345	0.197401	0.643468	17.5244	940	0.0184396	21.1895	0.0612003	0.297626	4.07908	-5.1371	3.48945	-0.005761	0.0378758	6.55735	0.143127	-0.321788	0.000163843	0.130902	0.000174486	15359.4	873.567	1.3337e+07	4410.68	5.61599e-06	21.3507	1	0	1	5.61599e-06	4410.68	0.0145195	203.34	217.176	224.123	214.88	144.342	11.0171	6.58099	0.10288	0.924594	0.300651	0.948579
20	-1.65836	0.00751236	0.968502	61.1031	350	0.00358148	27.7718	0.0344376	0.236261	5.171	-21.3616	7.91563	-0.142098	0.0245569	1.41465	0.109277	0.0874858	0.000337925	0.121722	0.000368723	10163.3	323.377	1.35434e+09	5412.02	8.29559e-08	32.2553	1	0	1	8.29559e-08	5412.02	0.000807351	209.173	222.801	227.69	219.888	14.05	3.13207	6.17611	0.0982695	0.875423	0.404179	0.950868
600	-0.269302	1.73253	0.679105	106.423	585	0.00849069	14.6661	0.0556962	1.57486	10.45	-7.88111	30.4197	-1.42497	0.0876336	1.8082	0.659088	-0.19227	0.000220163	0.907257	0.000128462	10503.4	2993.63	1.04345e+08	3528.54	1.07672e-06	32.5133	-1.5371e-10	1.39245e-06	4	2.38661e-06	3123.36	0.0279417	208.859	224.132	240.455	224.482	808.284	25.1564	6.97424	0.114272	0.949641	0.23619	0.942965
800	-2.25591	0.0403613	0.655815	76.1903	341	0.00350558	28.2292	0.0317598	0.283105	6.91199	-20.6276	11.3683	-1.50128	0.0241739	0.725275	0.116016	0.0650127	0.000286724	0.163519	0.000344815	10736.8	404.624	7.29157e+08	1430.49	1.02722e-07	29.9023	1	0	1	1.02722e-07	1430.49	0.00528686	187.648	200.306	208.163	198.706	224.824	14.3252	6.69632	0.0789277	0.947724	0.277604	0.960537
200	-1.77163	0.0282412	0.9243	56.0659	444	0.00269495	25.8042	0.0430752	0.296515	5.58059	-16.0884	7.58013	-0.124075	0.0276259	1.07756	0.142346	0.0455855	0.000163843	0.149927	0.000311187	10307.6	868.799	5.43182e+08	4982.87	2.06838e-07	29.6594	2.70049e-11	7.22756e-08	2	3.36093e-07	3878.01	0.0112197	159.624	169.829	171.2	166.884	139.139	10.8417	6.35422	0.0885291	0.91118	0.374193	0.95574
800	-2.96768	0.0319405	0.405677	52.5533	232	0.00498087	31.5603	0.0271774	0.167236	6.07482	-7.20171	9.16314	-1.24205	0.0172732	1.60755	0.0623047	0.194049	0.000281604	0.0999023	0.000456127	8536.51	221.249	1.93215e+09	1406.65	5.81478e-08	26.4848	-3.18506e-11	1.0295e-07	2	7.33913e-08	1686.43	0.00445647	220.953	238.919	253.837	237.903	69.0319	7.5157	6.57937	0.088103	0.938495	0.30735	0.955952
1000	-0.972726	0.163455	0.548733	67.8613	203	0.0132776	21.6029	0.012534	0.739288	4.9113	-5.51602	8.47344	-0.211178	0.0796477	1.85883	0.348114	-1.4126	0.000409606	0.377563	9.89123e-05	16196	849.875	1.4077e+09	619.879	1.06415e-07	46.3938	-5.06156e-11	1.37791e-07	2	1.21721e-07	846.221	0.00251608	217.62	232.283	239.975	229.959	48.9556	6.36583	7.01613	0.108451	0.952668	0.204119	0.94578
1200	-3.31748	0.0328906	0.0652592	37.5464	283	0.00383629	30.1805	0.0175567	0.155713	3.39199	-22.678	2.89863	0.136659	0.0245706	1.0837	0.0723694	0.157666	0.000266244	0.0790527	0.000264799	16119.2	271.816	7.1159e+08	1573.54	1.57886e-07	27.2557	1	0	1	1.57886e-07	1573.54	0.321115	125.879	117.231	98.0828	113.731	8531.6	91.2901	6.38677	0.0899506	0.910238	0.378225	0.955025
600	-2.04743	0.603319	0.546589	22.984	1138	0.0153366	19.1163	0.0823974	0.441431	5.36572	-3.81016	6.45076	-0.509728	0.0425152	6.93434	0.213306	0.174318	0.000138242	0.204346	0.000175224	13811.1	1542.99	8.73941e+06	3230.52	8.5704e-06	17.4654	-2.21018e-09	1.57104e-05	2	1.01062e-05	3714.2	0.00303042	224.046	236.866	243.33	234.747	17.6172	3.61138	6.05621	0.0493832	0.936017	0.414562	0.975308
600	-2.46215	0.0367968	0.68273	60.9487	369	0.00448411	29.7598	0.0439712	0.228125	7.97052	-8.24052	12.7995	-0.705531	0.0170681	1.26767	0.0920837	0.0867858	0.000266244	0.131506	0.000508516	8391.85	345.862	7.68683e+08	2241.1	1.4616e-07	23.2152	1	0	1	1.4616e-07	2241.1	0.00623841	194.626	203.754	206.708	201.696	13.69	3.17581	6.39083	0.0570135	0.944695	0.350255	0.971493
400	-0.338718	2.21732	0.895008	41.3661	1040	0.00821975	8.68664	0.126645	1.67755	8.63069	-32.5701	14.7428	-0.375507	0.115866	1.18261	0.677551	0.0307829	0.000174083	0.991241	8.93423e-05	8211.92	3892.12	1.39334e+06	3755.04	5.37561e-05	19.0743	1	0	1	5.37561e-05	3755.04	0.00686223	173.859	183.349	184.594	180.601	46.9924	5.66667	6.25298	0.0830101	0.90034	0.369518	0.958495
1000	-1.36954	0.143353	0.488806	100.211	219	0.00777992	24.5347	0.0172598	0.637604	8.61132	-5.32013	20.7492	-1.73287	0.0489199	1.80221	0.216339	0.287265	0.000404486	0.413116	0.000170818	12688.5	534.849	4.85753e+09	607.958	2.31291e-08	42.6745	-4.58995e-12	2.59196e-08	2	3.85981e-08	1276.8	0.00447268	214.535	230.91	245.355	230.267	163.582	10.9166	6.951	0.112953	0.943923	0.221722	0.943537
20	-0.515587	0.303265	0.938582	47.4008	371	0.0179777	13.4899	0.0365932	1.1293	5.00219	-10.4173	5.4725	-0.00245035	0.12317	7.37454	0.513184	0.417034	0.000184323	0.589783	6.20147e-05	10138.5	2784.16	1.03071e+07	5233.21	7.26683e-06	24.8521	1	0	1	7.26683e-06	5233.21	0.00153853	146.905	154.732	155.627	152.421	69.9489	6.82536	6.02966	0.0754019	0.882963	0.48741	0.9623
400	-2.20851	0.142056	0.84077	19.5463	1173	0.00282621	21.0627	0.137873	0.274512	5.41618	-54.7416	7.24821	-0.0226303	0.0267008	0.788399	0.129895	0.0158326	0.000179203	0.141357	0.00031193	8507.8	724.85	1.17421e+07	4482.2	6.37878e-06	20.4122	1	0	1	6.37878e-06	4482.2	0.0033173	212.338	221.497	220.609	218.148	28.3469	4.55068	6.46139	0.0854398	0.925878	0.318846	0.957281
1200	-2.64213	0.11117	0.310951	50.9708	413	0.00988225	27.2777	0.0257182	0.326526	6.38216	-0.101329	11.0709	0.309636	0.0285467	2.92374	0.144336	0.341618	0.000209923	0.171277	0.000277957	16058.7	687.565	6.99173e+08	1454.33	1.07127e-07	20.4481	-2.49831e-11	1.43461e-07	2	1.74049e-07	2073.11	0.157228	148.68	136.226	108.792	131.233	185.548	12.0624	6.54364	0.0756285	0.938191	0.318914	0.962186
20	-1.21313	0.0420406	0.932447	72.0186	366	0.0036625	23.511	0.0396755	0.418616	6.21028	0.112693	8.63973	-0.373445	0.0375197	1.2704	0.185608	-0.086095	0.000168963	0.226514	0.00022957	9224.84	1098.51	1.14523e+08	4887.51	6.5402e-07	25.8728	1	0	1	6.5402e-07	4887.51	0.000620331	188.196	204.8	216.036	203.011	9.87273	2.42984	5.68074	0.0521608	0.903299	0.524002	0.97392
1200	-2.82013	0.0736424	0.43456	58.0651	359	0.00367057	29.1804	0.0487431	0.235425	7.28276	-23.6737	14.9242	0.550469	0.0174571	1.17288	0.108289	0.0599505	0.000230404	0.122577	0.000523881	7365.14	469.995	3.94141e+08	1788.11	1.90034e-07	17.4482	-9.24301e-11	3.55309e-07	2	2.11488e-07	1973.13	0.367619	120.533	117.73	101.463	113.242	6258.74	78.8663	6.48702	0.0826791	0.927158	0.330125	0.958661
200	-1.64512	0.0412449	0.960022	32.9711	724	0.00492524	20.7723	0.081312	0.347437	5.67215	-0.795444	6.93378	-0.0827298	0.0359272	2.07264	0.143652	-0.0694605	0.000168963	0.192444	0.000227982	8903.98	850.202	1.56945e+07	4684.85	4.7724e-06	21.125	1	0	1	4.7724e-06	4684.85	0.00308248	215.488	229.994	235.295	226.926	19.6168	3.91967	6.28164	0.0617481	0.933697	0.374371	0.969126
600	-2.22498	0.0599392	0.83014	35.3644	483	0.00452047	24.7286	0.0633507	0.25647	5.51861	-8.04892	7.58138	-0.570574	0.0257054	1.33634	0.114612	0.0510719	0.000179203	0.136292	0.000312286	7624.22	639.565	5.96156e+07	3445.1	1.25639e-06	19.6444	1	0	1	1.25639e-06	3445.1	0.000654651	241.034	257.182	267.049	255.089	26.9505	4.48051	6.20184	0.0563887	0.93382	0.415539	0.971806
200	-2.67869	0.0113113	0.925018	35.1966	704	0.00182335	29.4137	0.0769855	0.1474	5.99116	-6.73161	8.12188	0.0900849	0.0136401	0.420064	0.0656799	0.0152186	0.000174083	0.0796753	0.000608968	9144.58	377.292	1.4994e+08	4768.3	4.99534e-07	21.8602	1	0	1	4.99534e-07	4768.3	0.00214851	200.978	214.491	217.569	211.013	44.2811	5.8005	6.23724	0.0693104	0.918232	0.390624	0.965345
200	0.0475826	2.30485	0.831235	60.3542	326	0.0225592	10.0603	0.0393683	1.85849	5.65942	-7.91136	8.90521	-0.613942	0.176697	10.8805	0.85849	0.665844	0.000128002	0.969086	5.05848e-05	8280.78	6706.85	1.01135e+07	4887.51	7.40596e-06	27.6382	1.89839e-09	-1.87244e-06	2	9.42592e-06	4279.51	0.0023979	169.54	181.184	185.11	178.611	110.949	9.32403	6.41549	0.075604	0.932169	0.366594	0.962198
1000	-2.66183	0.0123319	0.534323	50.127	183	0.00355076	32.5111	0.0177462	0.145544	3.94471	-25.6945	5.92907	-0.14516	0.0194089	1.39412	0.0689819	-0.164586	0.000471047	0.0727417	0.000388171	10312.1	146.444	8.81066e+09	703.324	1.27516e-08	42.59	-7.69587e-12	1.81643e-08	2	1.40357e-08	839.647	0.000948263	197.277	205.817	197.52	200.205	51.9888	6.71265	5.96267	0.0552157	0.921843	0.425339	0.972392
1200	-2.39379	0.314809	0.461901	39.2293	916	0.00998716	22.9422	0.0633968	0.387854	7.10751	-0.492866	11.9519	-0.785609	0.0311088	4.89418	0.166748	-0.13619	0.000204803	0.206543	0.000266553	14448.7	814.187	8.33654e+07	2038.45	1.34769e-06	25.7797	-6.03658e-10	2.57821e-06	2	1.50802e-06	2247.58	0.183058	148.053	135.571	108.73	130.784	1278.2	31.1487	6.594	0.075733	0.941324	0.307091	0.962134
600	-2.56551	0.219168	0.487228	15.8903	1078	0.020259	21.6043	0.0700785	0.269543	4.38662	-4.78869	3.65222	-0.0628914	0.0331875	6.10206	0.123962	-0.30239	0.000194563	0.12467	0.000197674	15382.7	637.133	2.26572e+07	3039.79	4.95871e-06	24.5391	1	0	1	4.95871e-06	3039.79	0.0103285	215.586	224.895	227.223	222.568	166.501	12.333	6.52876	0.0706146	0.9525	0.299433	0.964693
600	-2.15914	0.149817	0.669885	52.658	736	0.00261916	24.273	0.0815372	0.360608	8.28548	0.195516	13.0351	0.262711	0.0239766	0.716723	0.198657	0.0299201	0.00111618	0.194934	0.000380333	9026.55	177.98	5.87377e+07	2789.45	1.27516e-06	22.4718	1	0	1	1.27516e-06	2789.45	0.0116714	184.334	191.291	187.79	187.805	103.42	8.86237	6.19395	0.0865547	0.897224	0.379119	0.956724
1200	-2.967	0.0250464	0.35982	44.2521	369	0.00388247	31.2175	0.0196969	0.16123	4.20513	-24.3026	4.80142	0.0947561	0.0210489	0.870682	0.0727173	0.0836778	0.000291844	0.0837891	0.000331013	18733.9	249.165	6.0914e+08	1335.12	1.22961e-07	19.7017	1	0	1	1.22961e-07	1335.12	0.388935	120.58	113.06	94.8556	109.499	7191.25	84.5877	6.27652	0.0814279	0.907695	0.384712	0.959286
200	0.0187579	0.255572	0.978188	59.3953	451	0.00816069	11.258	0.0498696	1.55948	6.26975	65535	9.77729	-0.339806	0.137067	3.75701	0.700104	0.095959	0.000158722	0.843262	7.06992e-05	9043.59	4410.87	1.05806e+07	4959.03	7.079e-06	26.8424	1	0	1	7.079e-06	4959.03	0.0019889	203.012	215.984	220.719	213.238	38.6868	5.53495	6.38644	0.0962733	0.903252	0.338501	0.951864
800	-2.35821	0.0322002	0.455262	72.101	181	0.00471508	31.0019	0.0188214	0.231921	5.94211	-6.08003	10.6269	-0.956694	0.0222751	2.32647	0.0995605	0.263611	0.000230404	0.125879	0.000372293	9616.71	432.114	9.82897e+09	2682.17	1.52407e-08	44.271	3.50276e-12	6.72559e-09	3	3.21064e-08	1915.81	0.00608599	190.807	204.531	216.32	203.886	39.4125	5.12874	6.5738	0.104798	0.914662	0.303478	0.947603
1200	-3.16428	0.0239977	0.449772	61.1126	748	0.00183743	32.9605	0.0407609	0.163928	7.84232	-21.3601	17.1758	-0.343423	0.012247	0.47207	0.0678833	0.0286811	0.000348165	0.0938599	0.000754244	18350.9	194.974	1.74118e+09	989.422	4.3017e-08	28.4464	-3.41293e-11	7.67854e-08	2	4.73836e-08	1093.78	0.0999032	154.384	145.063	122.836	140.761	920.947	25.5216	6.54571	0.0711291	0.937992	0.328632	0.964436
800	-2.24376	0.0311214	0.415535	80.2343	158	0.00488351	30.0778	0.0160822	0.280853	5.67344	-6.22051	8.79148	-0.0503286	0.0269521	2.18677	0.152911	-0.159537	0.000486407	0.147968	0.000290816	9824.55	314.369	3.81655e+09	1168.23	1.96251e-08	28.0668	-7.67572e-12	2.85921e-08	2	3.09237e-08	1564.58	0.00597702	198.432	207.237	209.397	205.022	151.362	10.7189	6.1766	0.0658406	0.919079	0.434998	0.96708
